# Supplementary material for: Elevation-dependent intensification of fire danger in the western United States
Source: Nat Commun. 2023 Mar 30;14:1773. doi: 10.1038/s41467-023-37311-4 (PMC10063545; doi:10.1038/s41467-023-37311-4)
Supplement: Supplementary file 4 — Supplementary Data 1 [file 41467_2023_37311_MOESM4_ESM.xlsx]

## Sheet: Description
Values show May-September average of each fire danger index or meteorological variable for each elevation band and each ecoregion in each year from 1979-2020

## Sheet: ERC
Ecoregions	Elevation Bands	1979	1980	1981	1982	1983	1984	1985	1986	1987	1988	1989	1990	1991	1992	1993	1994	1995	1996	1997	1998	1999	2000	2001	2002	2003	2004	2005	2006	2007	2008	2009	2010	2011	2012	2013	2014	2015	2016	2017	2018	2019	2020
Eco 4	0-500	35.2616	27.2785	27.3441	31.2391	21.4544	25.2668	33.2142	30.6313	36.3261	29.3592	28.7501	24.1691	27.2722	36.1531	22.3237	32.2365	25.5014	27.6789	21.4255	27.4576	28.161	30.0108	31.4643	36.1173	39.1451	27.5236	28.1893	36.9987	34.4574	32.6427	36.0702	25.4988	27.7501	29.4295	29.0498	32.325	38.9357	33.4588	35.5215	39.0479	30.0982	30.3509
	500-1000	37.1013	28.218	30.5294	32.7756	24.4151	28.1794	35.9214	34.3867	40.1042	33.942	30.1233	25.6065	29.7602	36.4473	24.6095	33.2836	25.4747	28.9374	23.2424	27.6754	29.549	30.5185	33.0023	37.4963	40.409	29.5614	30.6326	38.9695	36.7551	36.9077	38.8155	28.385	29.3532	33.3427	32.1016	35.9113	41.4474	35.5945	38.4622	42.2156	31.6728	33.8998
	1000-1500	41.459	33.1561	37.9826	36.9768	30.3668	35.0108	42.2766	40.7291	44.9863	40.2216	35.7757	31.2611	36.9056	41.4785	31.0792	38.8544	29.9169	33.569	28.9614	29.7009	36.2048	35.4721	39.4907	43.3586	43.4382	35.9867	35.3772	43.867	42.99	44.5295	43.7546	35.6498	34.6215	42.8402	38.6384	44.0824	46.7288	41.5513	44.1575	48.6415	36.4128	41.1366
	1500-2000	46.6046	38.3686	45.3728	40.6924	35.5323	40.8985	49.0087	45.6333	48.8294	45.1947	40.587	36.745	42.4597	46.3137	37.32	46.338	34.1428	39.0041	35.9441	31.8873	44.5622	42.8204	48.6776	51.7073	48.1303	44.0612	41.165	49.7113	50.4447	53.2103	48.7405	44.3524	40.0471	52.5379	45.2988	52.1919	51.3983	48.8104	49.7098	54.8978	42.3415	48.6218
	2000-2500	45.6707	37.4248	45.4078	38.7312	33.8666	39.787	47.1952	44.2584	47.3543	43.6734	40.092	36.2646	41.6658	45.7832	35.9855	45.2312	31.8927	38.3379	35.3606	30.3525	44.3494	42.3418	49.4391	51.9596	46.8505	43.6927	40.0875	49.235	51.2123	54.7144	48.6317	44.0013	39.4387	53.3404	44.8492	52.5441	51.0517	48.9083	49.4197	54.7917	41.2707	48.7732
	2500-3000	35.1401	26.0059	32.4068	28.7884	22.5655	28.6511	34.8932	33.5902	36.5201	32.5396	30.5067	26.1409	31.525	36.6445	23.5102	31.9219	21.8722	26.4295	23.8247	23.5973	30.0239	28.4633	34.9311	37.073	36.3133	30.5206	28.6736	37.0854	41.0714	43.0555	38.4786	29.6666	28.7353	39.1166	33.4471	38.9625	40.3964	34.6948	38.5442	41.8842	28.9254	35.5923
	>3000	29.9998	20.5532	26.1662	24.6443	18.6196	23.9587	31.4566	28.9198	30.8346	27.5573	25.777	20.6436	25.648	31.9325	18.4339	27.5559	18.3034	21.8485	18.4278	18.9215	24.3922	21.8646	27.7345	29.8579	31.493	24.7344	21.9709	30.254	37.6548	38.2264	32.2104	23.5696	23.1685	33.1056	28.0297	32.9917	34.8448	28.0566	32.4407	35.4403	23.72	29.9444
Eco 5	0-500	59.3406	54.0545	64.3963	55.6464	52.3833	63.5154	65.1929	60.3588	63.8724	61.1363	58.2843	57.2026	58.9665	63.325	56.0665	63.2746	49.0007	60.4371	62.7389	42.4423	60.043	59.3095	70.9126	69.6627	61.5658	71.979	58.2388	68.029	68.9986	78.3708	68.6203	60.4202	50.9204	74.5794	69.0266	75.9258	71.5216	68.8798	65.4893	72.7294	57.2534	73.422
	500-1000	59.9285	54.3195	65.1969	55.425	52.0387	62.3274	64.358	60.8489	63.2447	60.9948	58.5472	57.5605	59.1697	62.641	56.7283	63.7186	49.1264	60.4989	63.015	42.2161	60.2224	59.7437	71.1347	69.4863	61.6815	73.1082	58.4229	68.6224	69.9472	78.6999	69.5331	60.7734	51.8186	74.2568	68.9676	74.9811	70.6033	69.1805	65.5689	73.0391	57.8499	73.3809
	1000-1500	64.2403	57.9919	69.1327	57.5998	53.5913	63.2872	66.4952	65.4159	65.4294	64.0715	62.4133	60.9494	61.7135	63.826	61.2893	68.159	53.3105	64.5994	62.8753	44.2764	64.1825	64.3362	74.2645	70.9078	62.1475	74.167	60.8446	70.3259	74.6638	78.7812	71.7492	65.8485	56.6566	76.7691	71.3163	75.6848	70.5009	72.4278	68.2597	76.2	61.0489	74.8577
	1500-2000	62.2326	54.9965	66.8961	54.3982	50.1188	60.5659	64.9638	62.496	62.6822	61.8077	58.9478	57.1869	58.4024	60.8265	58.549	66.9332	50.6498	61.6346	59.4274	41.84	62.6628	63.7462	74.6162	71.1284	61.081	71.7623	59.5507	69.3202	73.1337	77.0497	69.199	65.585	56.0278	74.9289	68.1953	72.1317	66.6402	70.1209	64.9886	73.4355	60.3006	72.7605
	2000-2500	61.5416	53.4912	64.8749	51.5436	47.6261	58.3125	62.3093	61.121	60.5738	59.8659	58.2468	54.7722	55.8076	56.7598	56.5214	66.0054	49.6159	60.0623	57.2264	40.6644	58.1418	61.2034	72.1085	69.0411	58.51	71.2063	58.8054	67.6376	72.6399	76.0449	68.0904	65.1369	55.281	73.1152	66.4858	68.1457	63.9922	69.618	62.0004	72.7085	60.1704	72.2022
	2500-3000	60.7173	51.9959	62.4502	49.3714	45.9955	56.3457	59.8849	60.3763	57.9304	57.8887	57.5854	52.3486	53.6832	52.9232	55.3175	64.7456	48.7348	58.829	55.3516	40.1581	55.4317	59.5579	68.7514	66.9349	56.5288	69.6745	57.5573	65.5121	71.9651	74.1996	66.1773	64.7096	54.2611	71.6501	64.7956	65.3047	61.8128	69.092	60.5894	71.2844	59.7054	71.377
	>3000	58.7791	50.0548	60.484	45.9389	43.8268	53.3527	56.6244	58.4323	55.38	55.8823	56.4619	49.4657	49.63	49.3146	54.2492	63.16	47.4951	58.6271	53.7701	40.3793	53.5986	58.9014	65.1689	66.9447	56.0642	66.9995	55.0341	62.9891	70.0714	71.8745	62.6803	63.1494	53.678	69.3508	62.1455	61.6491	58.4616	67.3861	58.2167	67.653	58.3803	70.7835
Eco 11	0-500	53.7604	41.6647	46.8491	44.7098	42.5123	44.3826	50.5833	50.6726	51.2843	52.101	45.2146	45.4201	46.5834	50.2631	37.9872	53.531	40.4558	47.9813	41.3913	39.6706	52.2384	51.3841	53.9459	54.2554	55.88	43.6371	52.5096	55.5063	60.1537	57.1335	55.153	48.627	49.032	54.5854	51.2003	55.8549	63.4296	53.8829	57.7194	57.6687	50.6264	54.6813
	500-1000	51.6146	40.7198	45.8693	42.963	42.1001	42.6244	49.3133	49.3576	49.8173	51.753	44.1175	43.0952	44.8465	49.059	37.1343	52.0772	39.7858	46.4694	39.6268	37.373	51.2076	50.5901	51.93	54.4509	53.6764	42.7297	50.649	54.2358	57.0554	54.8234	52.5077	46.6176	46.4954	52.846	48.6164	52.7794	58.6218	52.063	55.3328	56.9275	48.6424	53.1266
	1000-1500	49.5559	38.3874	44.7579	41.1698	41.1503	39.7646	46.6631	47.9341	48.8579	50.73	42.8012	43.2858	44.695	48.7129	36.4236	52.1481	38.3402	44.509	38.309	36.4119	50.7939	49.1465	49.8897	53.608	52.6439	41.3188	50.3962	53.5247	56.5726	53.342	50.0771	45.1834	45.6211	54.3418	48.3009	51.5219	56.4991	51.6645	54.2029	55.4975	47.7798	51.0286
	1500-2000	50.7063	39.1239	45.9135	41.4437	42.5245	39.624	47.0833	48.3675	49.5201	51.8254	43.6862	44.7812	46.5681	49.6394	37.1019	53.9093	38.9172	44.8369	39.1654	36.5077	53.0635	51.0796	50.6325	56.246	54.1497	43.2266	51.9593	54.7908	58.6333	54.5912	49.9269	46.6126	47.0006	57.222	49.9259	52.8907	56.6722	53.6893	54.9551	56.6325	48.8244	51.8078
	2000-2500	49.7909	35.488	43.2832	37.7025	39.5911	35.6694	44.3645	45.5566	48.7373	50.7309	43.718	44.2224	48.0697	46.2716	32.6285	50.2299	34.1873	40.4956	33.6604	31.2189	48.3293	49.8745	50.5792	53.0329	54.2238	40.4852	50.5563	52.577	56.5924	51.0409	46.5973	43.0467	46.2957	56.0192	49.5856	50.6491	53.9076	52.0417	52.0412	54.6092	47.6181	48.4924
	2500-3000	47.4787	31.3148	39.2744	34.1541	35.7956	32.9811	40.4664	42.5749	46.3231	47.4766	41.7265	42.5246	47.5875	42.9433	29.2086	45.6146	31.2121	36.9499	30.0594	28.0749	43.854	48.2917	50.5075	49.1087	53.9511	38.0719	48.4862	49.7766	55.0961	47.7275	43.8667	39.2466	44.3409	54.4908	48.2431	48.7195	52.1649	49.3258	48.3276	50.5456	44.77	45.8629
	>3000	NaN	NaN	NaN	NaN	NaN	NaN	NaN	NaN	NaN	NaN	NaN	NaN	NaN	NaN	NaN	NaN	NaN	NaN	NaN	NaN	NaN	NaN	NaN	NaN	NaN	NaN	NaN	NaN	NaN	NaN	NaN	NaN	NaN	NaN	NaN	NaN	NaN	NaN	NaN	NaN	NaN	NaN
Eco 13	0-500	NaN	NaN	NaN	NaN	NaN	NaN	NaN	NaN	NaN	NaN	NaN	NaN	NaN	NaN	NaN	NaN	NaN	NaN	NaN	NaN	NaN	NaN	NaN	NaN	NaN	NaN	NaN	NaN	NaN	NaN	NaN	NaN	NaN	NaN	NaN	NaN	NaN	NaN	NaN	NaN	NaN	NaN
	500-1000	90.1261	84.4642	88.104	79.2415	79.5948	78.2204	89.5771	90.2349	86.4516	87.1617	90.3042	86.1477	86.8849	87.1268	90.6154	93.1866	86.6283	92.0331	84.7995	72.9193	81.2326	91.8268	92.0271	100.269	88.2436	94.0066	82.8161	94.8283	96.4942	98.9577	96.68	97.4709	93.6871	95.2355	89.0431	90.7175	89.299	90.3356	90.7187	94.6664	89.2893	101.847
	1000-1500	71.0523	62.8528	72.7296	62.4456	56.689	60.6247	71.0853	67.9435	67.5842	72.8537	69.8006	69.3596	65.796	74.7341	67.7826	77.3206	59.512	71.1182	62.4374	52.5209	68.4516	73.4856	78.2309	77.6546	72.9531	73.0254	67.9598	75.743	80.3538	80.1125	70.3547	75.0588	67.0418	83.9849	73.1141	72.4812	67.5787	75.4597	70.4378	80.2642	67.6835	82.9568
	1500-2000	68.7238	59.5965	67.4013	55.9888	52.365	53.8333	66.2899	64.6824	62.751	65.8039	66.5024	65.2793	62.3116	69.497	66.8478	73.4449	56.2679	70.335	59.9343	49.5932	62.4089	71.8499	74.9292	77.6259	69.7402	70.9064	63.9949	73.6227	77.8826	77.8992	68.4919	73.5857	65.6852	79.3286	70.6515	68.0277	66.18	71.6869	66.5461	77.016	64.9036	82.5079
	2000-2500	65.0361	55.6776	63.3332	51.0151	47.9439	49.5037	62.225	61.0057	58.6517	60.3142	61.6094	60.1611	57.4118	64.0363	62.3716	69.43	51.6412	65.7816	55.6492	45.4307	57.9937	68.647	73.1769	76.2484	66.9518	69.6259	62.4091	72.1701	75.9536	76.5215	65.9302	70.6983	61.8364	75.2794	67.97	63.8423	63.1247	68.0758	61.7076	73.0941	61.0742	80.2829
	2500-3000	60.8071	51.5737	60.164	46.7049	44.4903	46.2883	58.0468	57.4323	55.606	56.4101	57.6855	55.153	52.3479	58.1142	56.5176	64.4375	45.9376	61.416	50.3659	41.7362	55.1303	66.0272	72.0724	74.6081	63.5184	67.6615	61.0613	69.4239	74.1535	75.1987	62.9717	67.2753	57.5566	71.3901	65.2737	60.0138	59.5375	64.9489	57.5648	69.9044	57.2345	77.3246
	>3000	57.7323	48.958	57.9016	43.2353	41.9946	44.7826	54.7821	54.9551	52.7519	53.8424	55.7708	50.3406	47.248	51.3185	53.028	60.969	42.3575	58.8234	48.1978	40.038	52.8609	63.3472	69.5122	72.876	60.0046	65.8762	57.5737	64.7461	71.7879	72.7336	58.8665	64.0516	55.0361	68.2219	62.9013	57.2156	55.705	62.6342	55.0908	67.6613	54.4735	74.2797
Eco 15	0-500	52.9846	39.252	42.4296	43.4496	39.9297	42.0902	50.4789	49.2089	49.1957	51.7664	43.2714	40.8448	44.0647	48.6695	35.449	52.9695	41.4928	42.2965	36.5384	39.1559	46.9925	48.0385	50.6152	53.7106	55.618	42.4519	46.9157	52.272	58.06	52.3572	51.8922	45.541	46.85	45.5397	47.2887	49.4961	59.9197	47.4426	51.7831	49.5867	47.112	45.3167
	500-1000	48.721	33.464	36.9368	39.5211	36.1158	39.3511	45.4969	43.6779	44.6135	47.8605	37.6301	35.837	37.6449	42.5918	28.6665	48.4141	36.0038	37.6173	32.2228	36.3883	43.3375	44.0907	46.2816	47.0275	51.9251	36.8003	42.8839	48.5704	53.8075	46.4709	46.5572	41.6645	43.2754	41.449	43.6838	44.9812	56.4851	43.4595	50.3297	47.4187	44.2382	42.7773
	1000-1500	48.0958	32.1032	35.2146	38.1703	35.2397	38.2515	42.6765	40.8534	43.6809	47.5842	35.7955	32.6068	34.4496	38.4279	24.8422	45.9228	33.3968	35.0405	28.9633	33.7849	40.4959	42.0989	43.7593	44.3944	50.6293	33.1382	41.2076	47.588	53.2149	43.9795	43.7441	40.1832	42.1211	41.3673	42.4148	42.4115	54.776	41.753	51.0604	46.5388	43.0219	42.1358
	1500-2000	45.2009	28.9814	31.8591	35.4011	31.6222	34.6257	38.7617	37.169	41.7121	45.4891	32.4328	29.516	31.2388	34.397	20.6731	43.2802	29.1863	31.4038	26.6515	31.7575	37.7461	39.3953	42.1609	41.3986	47.2287	29.2285	39.0701	45.3368	50.0985	40.6076	40.0499	37.1035	39.9113	39.945	40.8943	39.8925	52.3757	39.2776	49.6098	44.5163	40.6405	39.8505
	2000-2500	40.4389	25.0725	28.1074	31.8383	27.5642	31.0426	35.3211	33.8174	39.4029	42.8208	28.7734	26.5946	28.3261	30.9291	16.6288	39.8128	24.4879	27.8181	23.358	27.9586	33.7288	36.38	40.1683	37.4576	42.7792	25.3888	35.7634	42.2871	46.441	37.8729	37.5388	33.3243	37.1747	38.9714	38.9192	36.684	48.592	35.7574	46.1114	40.3205	37.3506	35.7783
	2500-3000	39.0364	22.3957	25.3576	28.138	23.7115	28.9823	31.7356	29.5699	35.8635	39.3415	25.6231	24.8514	26.5713	28.9795	13.751	37.2125	20.6162	25.9146	20.9427	25.7985	32.6315	31.1854	36.2507	34.2882	38.2419	21.4317	30.379	40.1691	43.8131	36.4564	36.6222	30.9809	34.756	37.5343	36.7986	33.9097	44.9204	33.502	41.4775	37.6368	35.1663	34.0743
	>3000	NaN	NaN	NaN	NaN	NaN	NaN	NaN	NaN	NaN	NaN	NaN	NaN	NaN	NaN	NaN	NaN	NaN	NaN	NaN	NaN	NaN	NaN	NaN	NaN	NaN	NaN	NaN	NaN	NaN	NaN	NaN	NaN	NaN	NaN	NaN	NaN	NaN	NaN	NaN	NaN	NaN	NaN
Eco 16	0-500	47.0153	31.8922	38.6226	35.2447	34.4089	29.1318	35.9463	36.9564	40.5584	41.0317	34.2897	34.2051	37.2057	38.799	26.0076	43.9617	29.7129	37.5801	31.6604	31.3309	41.1631	42.9913	45.2658	40.8643	46.0459	31.2916	42.3336	47.0084	51.6453	44.1079	43.5747	35.7567	38.6596	44.7229	44.0865	45.2387	54.919	45.1671	50.5736	43.912	45.3514	42.227
	500-1000	48.1849	34.3634	41.6738	37.1318	35.962	34.1757	40.6737	40.755	44.9828	47.9611	40.5485	39.0949	41.7099	43.6525	30.1337	48.6953	31.9956	40.1673	34.1308	32.5128	45.1159	48.4654	49.9351	46.7969	50.3303	35.6859	45.8932	51.156	55.707	49.2908	45.3532	40.6466	42.8841	51.1532	47.9939	47.4696	54.8555	49.4382	52.3587	48.4736	46.8766	43.8919
	1000-1500	51.0897	36.8009	44.736	39.5029	37.5803	36.5476	44.7006	43.1455	48.1526	52.8651	44.9768	42.3611	45.1971	48.9112	34.2853	52.6683	34.1596	43.4364	36.7604	33.2535	48.5422	52.3525	52.8784	52.4674	53.751	39.7563	47.8613	54.2127	58.8753	53.6067	46.8579	44.9253	45.6169	55.3656	50.6066	50.1476	55.1465	52.9921	53.688	53.016	48.8386	46.554
	1500-2000	48.7641	34.0212	41.0809	36.5453	34.065	33.3883	42.9305	40.3717	45.4065	51.5988	42.0083	39.6918	42.0272	46.0395	31.2569	49.6908	30.8756	40.8645	33.023	30.127	45.8465	50.0472	50.4971	49.8856	52.0614	37.084	44.8318	51.7328	56.1251	51.4869	43.7235	42.8852	43.5449	53.1313	48.2698	47.2053	51.2066	50.6937	50.8432	50.9311	46.9332	44.6357
	2000-2500	47.9017	32.5688	39.5092	35.3311	32.5359	31.2739	42.6645	38.9395	44.2875	51.5919	40.9871	38.28	40.1668	44.8752	29.7635	47.5581	28.634	39.6531	30.7894	27.5913	44.417	48.8779	48.6566	49.5045	51.4859	35.4691	42.4091	49.7292	54.6524	50.97	41.652	41.5108	42.2178	52.1836	47.1401	45.6594	48.0201	49.7982	48.3937	49.9091	45.8589	43.9011
	2500-3000	49.0869	33.6972	42.127	37.4493	33.8533	31.5955	45.3624	40.9997	45.8124	55.7659	43.2332	38.9685	39.3957	47.1497	32.0367	49.3961	28.8656	41.2614	31.7014	26.6301	45.8081	51.157	50.5264	54.1144	53.6471	35.8838	40.782	48.8397	55.9666	54.2835	39.9576	43.0077	43.5689	54.6045	49.1442	47.1064	45.483	51.993	48.2159	52.7088	46.7486	46.4728
	>3000	45.5604	30.9474	40.5321	35.6251	31.3522	28.4304	42.533	38.3485	42.1427	55.2386	39.8261	35.1071	34.016	44.3609	30.9863	46.6193	25.5574	37.9135	28.9949	23.4287	42.2654	49.5089	48.9276	53.723	51.1454	33.2062	36.2405	45.1841	54.9912	55.6754	34.5122	42.4358	40.2431	53.7206	46.6873	45.1146	40.0332	49.7188	45.1104	50.5021	42.1633	44.7559
Eco 17	0-500	NaN	NaN	NaN	NaN	NaN	NaN	NaN	NaN	NaN	NaN	NaN	NaN	NaN	NaN	NaN	NaN	NaN	NaN	NaN	NaN	NaN	NaN	NaN	NaN	NaN	NaN	NaN	NaN	NaN	NaN	NaN	NaN	NaN	NaN	NaN	NaN	NaN	NaN	NaN	NaN	NaN	NaN
	500-1000	47.1137	32.6657	36.6327	34.889	34.5562	40.636	44.1216	37.2086	40.7199	49.5388	38.4926	39.2108	38.0843	39.9943	28.0727	46.6228	33.0719	39.3378	32.7821	32.7537	41.6993	49.3533	47.5118	42.8693	48.8185	37.9031	43.4222	50.2692	51.8907	44.2361	46.5173	44.384	45.0528	56.0961	46.6134	42.1721	48.5712	44.4088	50.2418	40.3439	40.1527	41.7667
	1000-1500	44.0128	37.3057	37.8461	35.2758	37.287	40.6665	45.3759	36.9481	39.1586	51.3663	37.5093	39.6608	37.3935	39.0271	25.8858	46.2035	30.8417	39.099	30.3682	33.4918	37.1447	45.0968	44.822	40.7086	45.3065	38.4104	39.9763	49.0107	46.4379	41.6179	40.3257	41.0496	41.8395	58.8613	43.2972	37.8723	43.1884	42.7466	46.6382	36.0677	33.7137	42.5048
	1500-2000	47.2094	35.6883	38.9277	35.1574	34.7216	37.4158	43.6941	37.642	39.2953	53.1357	37.3314	39.2632	37.3497	40.9554	26.1664	47.1954	30.5671	42.1309	29.0088	33.0993	40.036	46.8943	47.0628	41.1421	47.8476	36.2448	38.4879	49.7402	48.6363	45.7289	40.0928	42.1434	42.5032	56.8752	44.7408	40.2548	43.4482	44.9715	46.9033	41.1353	38.8494	44.1941
	2000-2500	48.3124	34.8573	38.6764	33.7191	31.9254	32.3888	41.3684	35.4165	38.2935	54.0923	37.2292	38.0402	34.7582	40.1007	26.453	46.6912	28.9171	41.0777	26.7869	31.3268	38.8961	46.0622	48.1497	42.0929	48.0902	33.5529	36.5112	48.427	48.813	46.535	37.7958	42.8745	40.0876	53.816	43.0751	39.7095	40.625	46.4687	44.7605	44.5975	39.6278	44.5045
	2500-3000	46.0903	34.1185	37.5128	31.9059	30.0676	29.6651	39.2394	32.9568	35.9649	52.8097	35.6228	35.7968	31.9198	36.1886	25.4187	44.8813	26.9046	38.5632	24.8158	30.0443	36.6427	44.9129	47.8357	41.3577	45.8722	31.1123	35.219	47.6461	45.1824	43.9072	34.8892	41.7489	37.283	51.839	40.0283	37.3163	38.0873	45.3622	41.3884	44.9259	37.0275	44.0213
	>3000	41.2708	31.5844	33.8459	28.4067	26.5478	27.3235	36.6972	29.9841	32.4575	49.0509	32.652	31.6964	27.35	30.5967	22.7471	41.7183	24.79	36.6269	23.5154	27.7301	33.33	43.4039	46.1715	40.4888	42.7447	27.9224	33.6783	46.503	39.783	40.7925	30.5231	39.944	34.8456	50.8165	36.935	34.4536	35.3334	41.9658	37.3991	43.8231	33.2635	43.0469
Eco 19	0-500	NaN	NaN	NaN	NaN	NaN	NaN	NaN	NaN	NaN	NaN	NaN	NaN	NaN	NaN	NaN	NaN	NaN	NaN	NaN	NaN	NaN	NaN	NaN	NaN	NaN	NaN	NaN	NaN	NaN	NaN	NaN	NaN	NaN	NaN	NaN	NaN	NaN	NaN	NaN	NaN	NaN	NaN
	500-1000	NaN	NaN	NaN	NaN	NaN	NaN	NaN	NaN	NaN	NaN	NaN	NaN	NaN	NaN	NaN	NaN	NaN	NaN	NaN	NaN	NaN	NaN	NaN	NaN	NaN	NaN	NaN	NaN	NaN	NaN	NaN	NaN	NaN	NaN	NaN	NaN	NaN	NaN	NaN	NaN	NaN	NaN
	1000-1500	78.4157	70.0968	71.8693	66.2674	62.1855	63.1912	73.7418	70.6249	69.8507	73.0241	77.6308	71.3185	71.6538	71.2351	72.6714	76.7839	64.4008	76.8099	63.873	57.0472	64.2517	79.4679	79.3646	88.8965	79.7086	78.4696	67.9722	79.185	80.9746	80.8176	76.7599	79.7905	73.2112	83.6504	74.5578	73.6455	70.092	74.2078	75.0479	84.4102	74.6574	91.1215
	1500-2000	64.343	55.6002	55.5728	50.2296	42.4263	45.0392	57.2079	53.2842	52.8818	63.8216	60.5693	57.9971	51.6037	58.9651	52.245	67.2454	46.476	63.2778	46.4029	45.1778	50.1742	64.6848	66.2041	71.6692	64.1195	59.7278	55.1479	64.1864	68.3969	67.1368	58.0298	61.5728	50.4123	70.8142	57.6518	56.4301	54.325	63.3736	60.5942	73.605	57.5195	73.8618
	2000-2500	61.5195	53.8777	51.7164	47.5424	40.2285	43.0247	54.0344	50.7512	48.9687	58.3379	57.9709	55.0257	49.1343	53.0659	50.4472	62.6439	43.2622	59.7919	42.6802	42.8675	45.4	63.1668	62.9031	71.7748	62.1498	59.0377	52.2285	62.2144	65.6311	65.3921	58.2096	59.792	49.1286	66.6649	54.6514	54.0081	51.94	59.9417	57.2594	71.1653	55.8902	73.2334
	2500-3000	55.8251	48.6802	45.2183	41.589	34.4915	37.1244	48.025	44.3769	41.9729	50.723	51.2879	48.8771	42.7403	45.0862	45.2298	54.9202	36.338	53.2537	36.1657	37.4857	38.7975	58.599	57.1253	68.5509	56.5299	54.4813	46.496	57.6095	59.4924	60.5437	54.1346	54.2629	42.9701	59.7668	48.8156	49.3593	46.3794	53.8101	51.0439	66.0367	50.6174	69.9427
	>3000	48.3538	41.3795	37.7936	34.0866	27.3783	29.5099	41.7242	36.0003	33.5838	44.4239	42.2542	40.5004	33.1942	37.0363	36.2232	45.9251	28.6066	44.8423	28.9084	30.7185	31.6716	51.8548	50.7669	61.943	48.0514	47.1368	40.2876	50.6256	50.4908	53.429	45.2518	45.6281	34.231	51.8049	41.8699	42.5755	38.6395	45.8506	43.3267	59.149	42.7948	62.5373
Eco 20	0-500	NaN	NaN	NaN	NaN	NaN	NaN	NaN	NaN	NaN	NaN	NaN	NaN	NaN	NaN	NaN	NaN	NaN	NaN	NaN	NaN	NaN	NaN	NaN	NaN	NaN	NaN	NaN	NaN	NaN	NaN	NaN	NaN	NaN	NaN	NaN	NaN	NaN	NaN	NaN	NaN	NaN	NaN
	500-1000	91.7622	84.661	82.5502	80.9881	78.1001	82.2453	87.2537	84.0458	82.5297	84.2954	90.236	84.3401	89.0456	78.741	90.4983	88.6281	84.0361	90.4132	75.5515	76.4232	74.4006	91.8301	85.8584	96.662	91.7338	92.3641	83.4575	91.1702	91.1567	93.1646	92.3314	92.5807	89.5469	91.969	83.2309	89.0084	81.2594	87.2809	89.1393	95.39	90.5996	102.202
	1000-1500	79.6413	76.3623	72.5973	72.1852	67.8824	70.4485	74.4785	72.5926	72.3873	76.648	82.1475	78.572	77.3476	72.6713	78.3731	82.8226	70.2486	81.0805	66.1365	73.4503	64.5239	83.1102	77.8437	88.1902	83.472	84.1628	75.5457	83.1481	82.0316	85.3961	83.2233	81.3388	76.4541	86.3647	74.1654	76.2352	69.0907	76.6805	81.2769	91.4198	81.477	93.1055
	1500-2000	72.0002	69.2313	62.9827	63.5265	58.2707	60.4869	65.1916	62.9863	62.266	67.2452	73.5914	69.3758	66.8696	63.2392	68.6351	74.131	59.3359	72.2447	56.1213	63.8888	54.7012	74.6306	70.0562	82.4037	75.5926	75.6577	67.1695	73.6913	73.4914	76.4472	73.3698	74.101	67.201	79.6834	66.2472	67.4459	60.9751	68.3398	71.8773	84.3869	72.2388	86.2865
	2000-2500	65.0621	62.7627	54.1676	55.9703	49.2089	51.1305	57.2636	53.8481	54.4516	59.8528	66.1679	60.7364	56.7687	55.5725	60.0128	66.908	49.2843	64.0754	47.6055	56.1834	47.1497	67.3481	63.3337	77.038	68.2819	67.6118	59.7662	65.4531	64.1922	67.8529	64.2899	67.2588	58.8243	73.9792	59.1668	59.4617	53.3769	61.0953	63.587	78.0857	63.7415	79.9225
	2500-3000	62.2464	59.1249	50.4958	51.4488	43.7794	45.7541	53.5908	50.6365	51.3148	57.2269	61.8427	58.0994	52.9978	52.276	55.5684	64.4927	44.0085	60.7089	43.3842	51.0802	43.8257	64.5315	61.2746	75.8667	65.1465	64.1802	55.2116	62.7198	60.4771	64.4158	60.3833	63.1865	53.0344	70.3293	55.2683	54.7634	50.5979	58.1689	59.0573	74.6105	59.3787	77.2606
	>3000	57.8205	52.0146	43.3735	42.2664	35.6864	37.9926	48.0344	45.789	43.4097	49.4534	52.9887	52.4127	47.082	46.4781	47.9003	58.8766	36.4492	56.7003	36.5173	39.1478	37.8945	61.7457	58.0346	73.5605	59.6843	57.7359	46.2152	58.971	60.6519	61.2133	57.8812	55.7699	44.2895	60.5915	48.0241	49.9622	47.4136	53.7047	51.7122	68.5029	53.6492	73.0543
Eco 21	0-500	NaN	NaN	NaN	NaN	NaN	NaN	NaN	NaN	NaN	NaN	NaN	NaN	NaN	NaN	NaN	NaN	NaN	NaN	NaN	NaN	NaN	NaN	NaN	NaN	NaN	NaN	NaN	NaN	NaN	NaN	NaN	NaN	NaN	NaN	NaN	NaN	NaN	NaN	NaN	NaN	NaN	NaN
	500-1000	NaN	NaN	NaN	NaN	NaN	NaN	NaN	NaN	NaN	NaN	NaN	NaN	NaN	NaN	NaN	NaN	NaN	NaN	NaN	NaN	NaN	NaN	NaN	NaN	NaN	NaN	NaN	NaN	NaN	NaN	NaN	NaN	NaN	NaN	NaN	NaN	NaN	NaN	NaN	NaN	NaN	NaN
	1000-1500	43.0502	48.1897	39.6443	33.4395	37.234	38.631	47.7403	41.1749	42.0267	49.5363	44.6292	39.9345	36.1392	41.7424	38.3463	48.4197	33.3312	39.6973	35.4387	37.8175	36.2339	46.0426	45.0824	51.1314	42.4558	43.9897	42.6827	50.8318	45.4026	44.478	35.882	50.2389	53.9044	74.7028	51.0145	40.4441	45.8208	49.8859	48.3665	43.3132	37.7851	60.5254
	1500-2000	44.5394	51.4773	40.9646	38.2154	39.1812	40.084	46.3615	42.2063	43.3953	48.9062	47.2595	42.2672	38.6399	42.2047	42.0134	49.7241	34.9022	43.6008	36.2196	43.2766	36.2811	50.0129	47.0462	56.6813	47.7242	46.3477	49.0235	51.0911	46.3022	50.6301	41.474	56.3869	54.973	70.3639	51.6108	44.6443	44.3025	51.0899	48.4819	51.7039	46.1738	62.9121
	2000-2500	47.7325	53.4741	40.8379	42.6542	40.2365	40.4637	45.4146	41.0882	44.8401	46.9028	51.5308	45.0687	41.4012	42.9485	46.1267	50.801	37.0885	49.287	38.2705	48.7945	37.1836	53.379	49.4397	62.3318	52.4808	50.7829	51.4913	50.446	46.2021	53.4987	47.5491	59.0599	55.8202	65.6984	51.7266	48.6456	44.1538	50.5471	49.2247	61.6321	51.8381	65.9499
	2500-3000	46.9726	51.8379	38.9095	40.8979	37.1074	37.6984	44.0659	39.5108	44.4208	45.9164	50.5049	44.3143	40.5137	42.0723	45.4834	50.0587	34.3862	49.6862	36.7749	46.8808	35.4851	51.394	47.4338	61.6257	49.217	48.8555	49.8136	48.0865	44.3888	52.3674	46.358	57.4831	51.5028	61.2077	48.5439	47.3447	43.1095	49.0967	47.9015	62.6515	50.7253	64.148
	>3000	44.0927	48.9664	35.0257	37.3998	32.5458	32.4829	39.6395	35.0383	41.068	41.3776	47.7865	40.9527	37.4253	38.7205	42.4765	46.7368	30.6686	48.2993	32.9737	43.7047	31.2446	48.1377	43.4594	57.8807	44.0054	45.0601	45.5672	43.2272	41.9799	50.2463	43.2954	54.2788	46.2031	55.5127	44.3059	45.0109	40.342	45.6578	45.258	60.4188	47.2939	60.7831
Eco 22	0-500	NaN	NaN	NaN	NaN	NaN	NaN	NaN	NaN	NaN	NaN	NaN	NaN	NaN	NaN	NaN	NaN	NaN	NaN	NaN	NaN	NaN	NaN	NaN	NaN	NaN	NaN	NaN	NaN	NaN	NaN	NaN	NaN	NaN	NaN	NaN	NaN	NaN	NaN	NaN	NaN	NaN	NaN
	500-1000	85.1018	82.0211	77.3037	76.7641	75.2481	76.4283	85.3386	81.9075	77.775	79.0019	88.1237	81.327	85.0904	73.3298	85.4924	82.1558	79.3374	85.4219	74.8122	73.4317	71.1166	90.665	85.1895	98.424	88.933	91.647	81.6376	86.1194	87.7623	87.5134	89.6016	91.5134	87.3081	86.3865	80.011	84.1702	77.3936	80.8486	84.1304	88.6686	85.9037	99.8969
	1000-1500	77.5973	76.1845	71.0809	70.2822	69.8861	68.8176	77.1161	74.4591	73.8411	73.0057	83.7444	74.9391	78.1419	66.1937	80.1403	76.6705	75.4725	79.1825	70.5829	68.4432	63.854	82.637	78.5984	90.6952	83.2481	85.6724	77.4766	79.1702	81.6846	81.1578	83.4473	84.7653	82.4697	81.4318	74.329	78.0915	70.2583	76.0857	78.4884	83.6077	82.394	94.435
	1500-2000	67.2962	68.843	60.855	61.1231	61.0708	59.396	64.0396	62.0082	62.9431	61.3079	75.1356	65.7212	66.488	55.8133	69.1003	65.658	65.1919	69.5333	58.6489	63.687	53.6751	72.9897	67.5207	79.8962	75.9473	77.4813	69.6445	68.6535	69.5684	71.8987	73.3062	74.1482	74.5245	75.6877	66.2405	68.9007	58.6926	66.5327	69.2371	76.619	73.5441	85.0524
	2000-2500	55.6578	59.828	48.7981	50.8688	50.4941	51.2085	52.517	49.7499	52.2354	50.2131	64.6015	54.3109	53.196	46.7961	56.7898	54.181	52.641	59.4181	47.8261	57.9465	45.1374	62.8193	55.9459	69.5131	66.0676	67.657	60.7116	56.4427	54.3541	60.7739	58.9674	63.8479	65.6616	67.1447	57.0994	56.2807	47.1331	54.5303	54.8875	67.5669	61.8882	72.9801
	2500-3000	45.0033	52.1809	39.335	41.9901	41.4144	43.8343	43.7265	38.4916	46.334	43.137	52.2609	45.5386	42.4266	42.2991	46.5677	45.5106	39.0366	51.5985	41.3904	53.6057	37.3823	55.3841	48.1778	64.7947	55.4513	55.5278	53.8517	47.6839	41.4185	53.0015	47.6968	62.6389	61.0171	60.7217	51.33	48.7016	43.13	46.9758	44.8571	64.3728	53.8964	65.6528
	>3000	44.0101	52.6003	38.1729	41.4915	41.6979	44.2408	42.5218	37.2457	47.5331	41.9527	50.9579	45.6578	40.6219	42.2885	45.453	44.641	37.9548	50.789	39.4286	51.8907	35.3452	54.5627	46.4948	62.7058	52.1843	52.9437	52.1441	46.8577	40.3873	52.5283	48.162	58.3204	59.2784	59.1917	49.6861	45.7559	39.7665	45.8932	43.5861	63.8613	52.8003	66.528
Eco 23	0-500	NaN	NaN	NaN	NaN	NaN	NaN	NaN	NaN	NaN	NaN	NaN	NaN	NaN	NaN	NaN	NaN	NaN	NaN	NaN	NaN	NaN	NaN	NaN	NaN	NaN	NaN	NaN	NaN	NaN	NaN	NaN	NaN	NaN	NaN	NaN	NaN	NaN	NaN	NaN	NaN	NaN	NaN
	500-1000	74.8894	73.7672	69.3783	68.666	66.9483	61.7286	72.6505	69.1135	74.9075	68.5135	81.1334	67.0048	78.0579	60.9314	76.2942	70.695	74.5526	69.2405	72.2832	66.2517	63.9908	77.7867	75.5452	88.2562	79.3218	84.3849	76.1125	72.4309	79.0511	73.2516	80.6345	84.5055	84.4389	82.3561	77.3421	77.9245	72.4307	76.1417	79.6352	78.3921	79.6472	90.7694
	1000-1500	72.519	71.8064	66.5622	67.0317	65.3619	60.4695	70.629	66.321	70.6464	65.8644	78.7659	65.3873	74.2143	59.2951	74.1341	68.1224	71.7015	68.2953	68.7828	63.8453	61.8653	76.1261	74.1128	86.712	77.6471	82.3518	73.9953	70.6931	77.1026	71.3147	77.7267	82.128	82.4387	79.7236	74.3022	74.9508	68.8284	72.2331	76.4946	76.2383	78.1737	89.7956
	1500-2000	61.1857	63.6236	54.6038	58.1028	58.3966	52.7313	58.6759	54.6593	57.0365	54.3552	68.0714	57.1954	60.7732	47.4286	62.5518	58.0923	60.5672	57.9918	55.8085	57.3896	51.1135	65.6288	61.6592	74.6178	70.315	72.1217	65.278	60.4046	63.0878	61.5447	65.3836	69.8062	74.2843	72.4707	62.7651	64.2665	56.6137	61.4143	64.0039	68.2048	68.2828	79.8531
	2000-2500	53.8657	57.6134	46.9413	51.0689	51.4158	47.6103	51.6691	47.7649	48.9962	46.7895	62.3681	51.8725	52.5963	40.8859	54.0557	50.9491	51.6597	52.9534	47.3802	52.538	44.4124	59.4525	54.1625	67.4198	64.649	66.5751	58.9517	54.6663	54.5792	56.9563	57.7287	62.566	65.7969	66.4643	55.5883	56.907	47.8499	54.2388	56.175	63.2869	60.6436	72.5876
	2500-3000	48.9214	53.4581	42.7851	46.4575	45.4454	42.9446	46.3987	42.1374	43.0869	40.9073	57.2682	46.1779	46.9118	36.1199	48.0875	45.3839	45.3543	48.0592	42.1416	48.8715	40.3846	55.5489	49.5499	64.0941	61.5424	63.6263	56.1424	51.1978	49.8625	54.4358	53.6362	57.4066	60.5621	62.2834	50.7683	52.3998	43.2152	50.3981	52.038	59.8795	55.1399	68.4241
	>3000	40.2472	43.5926	34.5397	39.2545	37.3065	35.47	38.1875	33.742	35.1487	32.4857	49.5738	37.948	38.8085	27.6035	39.855	36.0126	38.3467	41.0031	35.8323	40.1503	33.5316	47.7526	42.0747	58.1755	52.563	55.8787	47.705	42.7086	43.2094	45.8781	45.2453	49.4481	52.7034	55.593	43.876	46.166	36.288	42.7575	43.66	51.5131	46.873	61.0337
Eco 41	0-500	NaN	NaN	NaN	NaN	NaN	NaN	NaN	NaN	NaN	NaN	NaN	NaN	NaN	NaN	NaN	NaN	NaN	NaN	NaN	NaN	NaN	NaN	NaN	NaN	NaN	NaN	NaN	NaN	NaN	NaN	NaN	NaN	NaN	NaN	NaN	NaN	NaN	NaN	NaN	NaN	NaN	NaN
	500-1000	43.75	27.4469	31.0103	32.5644	31.596	37.6054	37.9213	34.5049	36.5039	43.4175	28.9175	29.5135	32.4511	33.6123	21.1021	44.1845	26.8937	30.1184	25.0942	29.7856	37.166	39.4755	43.2224	35.4284	47.3342	27.017	35.8344	40.8116	45.3653	37.0468	39.4951	32.9033	37.276	36.6493	38.4635	35.3929	49.9223	35.7005	47.6427	43.7318	38.7302	37.1943
	1000-1500	42.9873	27.5607	29.7647	31.5258	30.8825	35.6785	35.8787	33.6071	35.6546	43.2059	26.7197	27.5485	30.447	31.569	19.2993	42.3098	24.7476	29.3096	22.3903	28.6139	34.5038	37.7236	41.8271	33.0325	45.1846	25.8317	33.9597	41.8043	44.8378	36.3016	38.0612	32.653	35.4414	36.6864	37.0459	34.4379	48.9045	34.5579	47.2662	42.0517	36.2853	36.381
	1500-2000	41.0799	26.0816	27.999	30.0669	29.1458	33.6854	33.8804	31.9709	34.291	42.1827	24.2441	25.2418	28.1876	28.7411	16.2351	40.3548	21.9123	27.9227	19.1209	26.2295	30.7837	35.3517	38.8973	29.1112	40.8762	23.2002	31.701	41.1037	42.8096	34.5751	35.924	31.8361	33.1387	36.6264	35.0888	32.8975	46.331	32.1063	45.4242	39.2853	32.757	34.988
	2000-2500	40.19	25.0575	27.1014	28.9936	27.7736	32.277	32.3495	31.2491	33.2548	40.9545	22.9776	23.7587	26.6712	27.1329	14.1087	38.6813	20.4373	26.6973	17.391	24.7685	28.9105	34.1369	37.6283	26.9673	38.2878	21.8036	30.3484	40.1395	41.5418	33.5488	35.0647	30.7914	32.06	36.1316	34.3651	32.1188	44.8994	30.7401	44.5162	38.0189	31.1566	33.9632
	2500-3000	38.3221	23.3566	24.6306	26.8392	25.2798	29.7442	29.4371	28.6644	31.8148	39.0628	21.2451	22.1088	25.2942	25.6454	12.3458	36.533	18.1955	23.6694	16.1523	24.1669	26.2831	31.0295	35.4516	25.5474	36.3872	19.2685	28.242	37.3848	39.3561	31.3704	32.2834	27.2952	29.655	33.4327	32.7573	30.103	41.9693	28.5769	42.9338	36.8882	29.1603	32.4029
	>3000	36.0776	22.0356	21.4786	23.4864	21.1032	26.4903	25.6207	24.9019	29.9203	36.419	18.4654	19.9148	23.7733	22.6191	10.1539	34.56	15.5994	19.1503	14.2823	22.9164	21.7328	26.7052	32.0284	24.0873	33.7186	15.8427	25.8506	33.0025	35.6828	27.7275	27.3042	22.4643	26.4929	28.36	29.0751	25.9661	37.988	24.6834	39.1793	34.6807	24.5836	30.24
Eco 77	0-500	34.7668	26.0725	24.5783	27.999	22.0092	25.8338	34.5895	31.134	34.6534	28.707	30.9473	26.578	29.0639	33.9797	21.4167	32.1571	28.9034	25.6724	20.2879	30.1189	24.3453	24.1085	29.5401	31.5102	39.2219	26.589	28.7303	33.5891	30.9381	30.4349	35.9906	25.8167	27.457	28.0415	26.4789	27.9203	33.3791	30.2807	34.9438	30.3012	25.7642	25.3264
	500-1000	42.2603	31.5842	32.5759	33.5966	29.028	32.3016	41.0743	39.0955	41.7325	38.1392	36.7851	30.6918	36.1266	40.179	28.1627	37.609	33.4069	32.223	24.9189	33.6768	31.132	31.4424	34.992	38.1647	45.6582	31.6308	35.862	39.7712	40.4037	39.7563	43.062	32.8757	34.581	36.8381	34.3927	37.5667	43.3944	37.2371	43.8348	39.3739	33.1748	35.3498
	1000-1500	40.4598	30.0514	31.2409	32.2782	27.1934	31.1801	39.4142	37.7071	40.5001	37.1783	35.4292	29.3983	34.8854	38.5965	26.6699	35.0354	30.5394	29.3723	22.5264	32.5524	28.5439	29.6281	31.5135	36.3706	44.9069	30.0611	34.4754	39.5203	38.9363	37.901	40.5511	31.2222	33.3845	35.5664	32.9825	35.8012	41.4794	35.1594	42.8365	37.4287	31.0187	32.8957
	1500-2000	42.5175	31.2999	32.9449	33.2128	27.8266	32.864	40.9559	39.127	40.805	39.1378	36.1774	29.9908	36.1743	39.0858	27.7422	36.5743	31.0296	30.298	22.4747	33.4967	29.5371	32.7427	31.3791	38.62	48.155	31.6072	36.7845	42.0581	42.2382	40.3245	40.228	31.8586	35.3475	37.5165	34.1926	36.6638	41.883	35.6227	44.1247	37.9726	31.8041	33.2151
	2000-2500	44.9839	32.7352	34.5649	34.1151	28.5175	34.8057	43.3024	40.7801	41.3555	41.3303	37.1947	30.5808	37.6896	39.9541	28.9207	38.7349	32.2914	32.0692	22.9438	34.4599	30.9323	35.8537	32.1128	41.1146	51.8583	33.4247	39.5841	44.4501	45.823	42.6784	40.2074	33.3087	37.2726	39.4757	35.614	38.3684	43.3814	36.5522	46.0501	39.2028	33.8266	34.4738
	2500-3000	37.5744	27.6761	27.794	28.527	22.9862	27.1874	36.9233	34.5707	36.9534	32.8131	32.5901	28.5529	32.0882	36.0574	23.113	34.1777	27.8231	26.1434	19.2049	31.8064	25.7439	26.3971	29.126	33.5217	44.7104	29.0374	34.2266	39.0379	37.4804	37.2887	36.9986	28.3199	31.3598	33.1096	30.462	32.5355	37.1766	30.3469	41.0725	33.1288	26.5734	27.4534
	>3000	28.2021	19.6696	18.9559	21.6412	16.1325	18.6334	29.3316	26.4211	29.6152	22.418	24.177	22.3053	22.6332	29.4458	15.2279	26.608	20.8016	18.1553	13.8512	25.3902	18.8055	15.7918	23.6576	24.7207	35.6753	23.3783	26.1407	31.139	28.2025	29.646	30.4729	20.6049	22.0587	23.8783	21.6168	22.4756	27.4529	20.0025	32.2277	23.7911	17.8839	17.8667
Eco 78	0-500	49.1849	45.2199	49.138	48.0604	40.5626	46.0805	51.925	48.8318	53.4949	45.7775	44.1292	39.8132	44.5008	47.3759	39.166	49.4475	39.6545	44.526	39.7154	38.5719	48.3043	44.6099	49.162	53.5242	49.6413	46.9664	42.1239	50.724	51.003	56.6129	52.1057	42.0723	41.1277	49.3576	49.8204	55.5419	55.8616	52.9127	49.6169	55.432	45.2347	52.0929
	500-1000	52.0953	47.7984	53.7622	51.7873	44.5937	50.9719	55.9745	53.0869	56.8927	49.6754	48.0677	43.4165	50.2428	51.8784	43.2551	53.2943	42.3435	49.0102	44.4811	41.5777	53.5192	48.3154	54.7005	58.0479	52.9285	53.0427	46.1771	54.7696	55.6312	62.3656	57.0041	46.8934	46.306	58.2299	55.6249	61.9523	59.2269	57.8022	53.7233	60.0515	48.1049	55.3479
	1000-1500	53.8952	49.7858	57.458	52.5239	46.0432	53.4617	57.417	55.3002	58.1018	51.7198	51.0451	46.1003	54.0933	54.4509	44.6691	54.8671	42.6719	51.3869	47.5718	43.3092	56.9955	51.1666	58.4014	61.0177	55.3533	56.266	48.756	57.0042	58.5954	65.8651	59.5739	50.4362	49.2364	63.8552	59.2896	65.498	60.9838	60.3894	55.7285	63.1486	49.8093	57.0716
	1500-2000	53.2644	49.102	57.7045	49.3824	43.9357	51.6557	54.6568	53.7235	56.1287	50.1535	50.1257	44.8757	52.8111	52.9948	42.2656	53.247	39.0866	50.2434	47.5059	42.5012	56.6389	51.1121	59.0553	61.6046	54.757	55.747	48.387	56.0768	57.627	66.0978	58.9124	49.1556	48.1614	64.934	59.2237	64.405	58.9554	58.6952	54.4583	62.3537	48.3918	56.1277
	2000-2500	50.2408	46.0244	55.5391	45.6395	40.2888	48.1372	49.6701	50.3421	52.55	46.9572	46.6427	41.604	48.7885	50.1601	38.08	50.4835	34.2495	46.1087	45.0432	39.082	53.9468	47.7321	56.8062	59.3528	51.9715	53.0043	46.8173	53.0644	54.3925	64.1901	57.3817	45.4546	44.3867	63.9565	56.2912	61.2713	55.5953	55.2065	51.8031	60.0432	45.3022	52.7316
	2500-3000	46.7815	43.9045	53.7465	42.8388	37.6553	46.3688	46.0745	47.4421	49.9818	45.1043	44.503	38.8526	46.6766	48.2621	35.591	48.4097	31.5133	42.7782	41.2732	35.1993	51.1858	43.842	54.1733	55.988	49.5599	50.5953	45.2562	49.7559	52.0183	62.5344	54.3668	42.0198	40.802	62.33	52.8786	59.3211	53.4725	52.3815	49.716	57.7593	42.3622	49.8086
	>3000	NaN	NaN	NaN	NaN	NaN	NaN	NaN	NaN	NaN	NaN	NaN	NaN	NaN	NaN	NaN	NaN	NaN	NaN	NaN	NaN	NaN	NaN	NaN	NaN	NaN	NaN	NaN	NaN	NaN	NaN	NaN	NaN	NaN	NaN	NaN	NaN	NaN	NaN	NaN	NaN	NaN	NaN

## Sheet: BI
Ecoregions	Elevation Bands	1979	1980	1981	1982	1983	1984	1985	1986	1987	1988	1989	1990	1991	1992	1993	1994	1995	1996	1997	1998	1999	2000	2001	2002	2003	2004	2005	2006	2007	2008	2009	2010	2011	2012	2013	2014	2015	2016	2017	2018	2019	2020
Eco 4	0-500	24.0063	19.0723	19.4062	20.8748	15.0984	19.191	23.4609	20.7887	25.3146	22.2939	20.9176	18.2584	20.1256	25.8483	16.6643	22.5955	17.9847	18.3488	15.6859	19.9959	19.8091	22.3765	23.5087	26.7032	28.5313	19.936	21.471	26.9398	24.4283	22.892	25.5033	20.3088	20.9145	23.0948	20.4493	24.754	28.5001	23.5952	26.7261	28.994	20.8787	22.6275
	500-1000	25.866	20.7972	22.6685	22.2408	17.5668	21.2909	25.8998	24.1891	28.1988	25.9704	22.0623	19.3449	22.0916	26.4183	18.6453	24.4512	18.1675	19.2101	17.2167	20.5344	21.4655	23.4828	25.2881	28.8438	29.9733	21.7576	23.3811	28.5595	26.8187	26.9072	27.7524	22.9974	22.4214	26.0901	23.1501	28.0734	30.7613	25.8085	29.018	32.1998	22.6678	25.94
	1000-1500	29.8404	24.445	28.6474	25.4363	22.0616	26.0032	30.9838	28.9722	32.0615	30.6008	26.0901	22.8787	26.982	30.2591	23.4699	29.2205	21.6243	22.0708	21.0062	21.4977	26.348	27.049	29.8866	33.385	32.315	26.3563	26.6765	32.0221	31.7136	33.4341	31.6324	28.2888	25.9971	33.013	28.0806	34.2999	34.2539	30.3538	32.9493	37.0846	26.0447	31.1018
	1500-2000	34.9693	28.2901	34.7254	28.4205	25.9473	30.0328	36.0254	32.7966	35.3117	34.3319	29.5427	26.3299	30.7553	33.7243	28.0839	35.0324	24.8548	26.0675	25.3076	22.1654	32.4427	32.043	36.2874	39.4343	35.4145	31.842	30.5752	35.9267	37.2301	40.5829	35.1087	34.3667	29.8204	40.4319	33.0078	40.2078	37.1793	36.2299	36.2083	41.6386	30.1678	36.1626
	2000-2500	35.136	27.5634	34.706	27.24	25.0974	29.3704	34.934	31.8164	33.8824	33.1463	29.3641	26.2148	30.0365	33.3103	27.4199	34.5113	23.9048	25.7356	25.0365	21.3185	32.1724	31.0891	36.5019	39.3049	34.3028	31.4602	29.6943	35.5575	37.6881	41.5962	34.9349	33.9762	29.4609	41.0625	32.7171	40.3502	36.7087	36.2954	35.7073	41.1558	29.4472	36.035
	2500-3000	28.4368	19.8736	24.7194	20.9741	18.2771	22.2253	26.4735	24.2071	25.8746	25.0528	23.3619	20.0691	23.2073	27.6093	19.3444	25.0298	17.7984	17.7476	18.6554	18.0469	22.4315	22.042	26.968	28.5983	27.1196	22.9068	22.1128	27.6205	29.756	31.6347	28.1399	23.9337	22.3636	30.4992	25.2606	30.8821	29.5631	26.3176	28.5193	31.4064	21.3191	26.8624
	>3000	26.3519	17.4619	21.6314	19.4419	16.6191	20.3911	25.0009	22.0561	23.1756	22.7122	21.4059	17.6689	20.4316	25.9377	16.9775	22.9645	16.4387	16.7876	16.3485	16.368	20.2281	18.5979	23.6395	25.1333	25.243	20.2445	19.0706	24.5185	27.1279	28.3513	25.1432	21.3621	19.9213	27.4969	22.961	28.5982	27.8693	23.2423	25.5505	27.8508	18.9578	24.286
Eco 5	0-500	40.9769	39.3674	47.3705	38.4624	36.5083	45.2228	45.5205	42.6786	46.7916	42.7816	40.6283	41.422	41.138	45.6293	39.9683	45.3646	34.9166	41.7012	44.4978	29.009	43.4509	40.2883	52.4671	51.6114	44.1192	52.7449	40.1739	48.903	49.9492	58.3832	48.9614	44.1638	34.7287	54.7462	51.0842	55.0951	51.0374	48.9449	46.9257	53.9305	40.3214	53.0356
	500-1000	41.7605	39.9972	48.177	38.5559	36.5096	44.5477	45.3618	43.7224	46.1498	42.5596	41.2546	41.8319	41.4292	45.0832	41.0238	46.0958	35.4613	42.1965	44.8078	29.073	43.4151	41.1165	52.8129	51.6391	44.0658	53.815	40.5344	49.5089	50.6997	58.6306	49.8596	44.8745	35.6303	54.5863	51.2268	54.6816	50.3379	49.5531	47.1837	54.406	41.1082	53.3027
	1000-1500	46.9616	44.3792	53.1425	41.7836	39.3861	46.3548	49.4515	49.1868	48.5073	46.0919	46.1543	45.7011	44.6901	46.9213	46.747	51.7311	40.0332	47.4455	46.3595	31.3418	47.2037	46.8361	56.6307	54.4341	45.4781	56.1461	43.9438	52.4426	56.306	60.6962	53.3803	50.896	41.1083	58.6404	54.7796	57.8379	51.4612	54.695	51.0001	58.8992	45.4331	56.4271
	1500-2000	46.3136	41.7434	51.7987	39.4959	37.5933	44.5967	48.844	46.7511	46.0255	44.4459	43.4762	42.0684	41.751	43.963	44.8929	51.5289	37.9334	44.4744	43.2829	29.0854	45.3356	46.8661	57.4124	54.2005	43.9848	53.5759	42.4258	51.6671	54.9927	59.94	51.1857	51.2047	41.1051	57.9282	52.3843	55.554	48.3449	53.6896	47.9066	56.9043	44.9464	55.0732
	2000-2500	44.3666	39.3922	48.9001	36.2413	35.3096	41.7857	45.1341	44.3589	42.6571	41.1758	42.1051	38.9816	38.5783	39.7067	42.7904	49.1316	36.0522	41.8549	40.0737	27.3969	40.0984	43.1532	52.6413	49.7575	39.4684	50.4867	39.1275	48.1145	51.5343	57.2567	48.5021	50.11	39.505	54.9223	49.6646	50.7183	44.9066	51.646	43.9115	54.778	43.2502	53.142
	2500-3000	42.6243	36.8631	45.0575	33.172	32.9303	38.2339	41.2903	42.0413	38.9787	37.9707	40.3111	36.003	35.8677	35.5211	40.9413	45.9384	33.9863	39.3015	37.1327	26.2046	36.7059	40.0725	47.1647	45.1088	35.7361	46.4712	36.005	44.246	48.1303	53.7794	45.4219	48.7249	37.4273	52.117	46.6187	47.0358	42.0909	49.0919	41.6678	51.5362	40.9789	50.7386
	>3000	41.0798	35.0102	42.1113	30.486	30.905	33.5272	38.2883	39.8165	36.5885	35.8873	38.4595	33.7972	33.1317	32.6089	39.6733	43.809	32.7425	37.9401	35.2518	26.2617	34.4238	39.4042	43.3861	43.9839	34.5348	42.6262	34.5445	41.4753	46.5402	50.9793	42.651	47.6782	36.704	50.0048	43.8414	43.9046	39.8929	46.8816	39.8444	47.4143	39.4207	49.6013
Eco 11	0-500	35.7959	27.4406	31.5382	26.2164	27.667	29.1077	34.3144	32.8413	33.5257	35.7556	29.3201	29.2285	30.8126	32.667	24.1731	35.7218	25.3043	31.8064	25.9366	24.0476	36.2285	36.8109	36.2057	37.0508	38.6862	27.9273	36.1181	37.0011	41.5993	39.3485	37.4147	33.3314	33.2993	38.9027	32.7142	38.7032	43.4863	37.5687	39.3622	41.6895	33.3763	37.8569
	500-1000	35.532	27.9437	32.8307	27.2854	28.6354	29.0557	34.0043	33.1793	33.6415	37.1082	30.0347	29.0836	30.8933	33.2267	25.1005	36.4125	26.4329	32.0246	25.5813	23.1787	36.7617	37.4794	35.9682	38.3884	37.8934	28.5354	35.8348	37.0858	40.6707	38.693	36.2067	34.1127	32.9336	38.4102	32.4083	37.6487	40.8456	37.0915	38.5818	42.4653	33.1594	37.1422
	1000-1500	34.0978	26.2513	32.5957	24.8764	27.0467	26.1298	31.4387	31.9436	32.9005	35.9136	28.7454	29.1668	30.5897	32.2432	24.4396	35.917	25.3724	30.4336	24.6012	22.0871	36.0132	36.3381	34.3627	37.2689	37.0025	27.4044	35.9078	36.1604	40.45	37.7126	34.3559	32.7948	32.7523	39.7234	32.4256	36.5295	38.9939	36.8822	37.4111	41.0037	32.2392	35.2795
	1500-2000	35.5255	26.9795	33.5636	24.0036	27.6453	26.1664	31.9602	32.455	33.5715	36.6216	29.7264	30.374	32	32.4505	24.8449	37.2776	25.9612	30.7568	25.4503	22.2974	37.2684	37.6393	34.8644	38.6865	37.9431	28.5353	37.0796	36.8324	41.8496	38.9549	34.6044	33.8078	34.1557	42.0307	33.7555	37.7863	39.0901	38.5242	37.7518	41.8816	32.7833	35.8049
	2000-2500	34.568	23.1411	29.6009	19.8948	23.4821	22.8831	28.1476	28.8602	31.0482	34.1264	28.3362	28.3177	32.204	28.6388	20.8453	33.8809	21.927	25.6189	20.7732	18.1237	30.3857	35.1897	33.2693	32.5903	36.2344	24.6744	34.5937	33.8499	38.8078	34.9723	31.0375	30.5877	32.6814	40.1059	32.3947	35.1776	35.5519	35.5933	34.0072	38.4943	30.2589	32.0849
	2500-3000	33.0005	19.9655	25.8168	18.3917	20.7774	21.8703	25.4213	26.8747	28.8828	31.7779	27.3092	27.0096	32.2172	26.4623	18.686	31.1797	20.1436	22.5477	18.8993	15.9897	25.1882	34.034	34.2085	30.1854	35.955	22.7893	33.4407	32.6264	38.0858	33.1612	29.7245	28.3602	31.6277	39.4457	31.548	34.0787	34.4124	34.0654	30.5218	34.5741	28.1277	29.9097
	>3000	NaN	NaN	NaN	NaN	NaN	NaN	NaN	NaN	NaN	NaN	NaN	NaN	NaN	NaN	NaN	NaN	NaN	NaN	NaN	NaN	NaN	NaN	NaN	NaN	NaN	NaN	NaN	NaN	NaN	NaN	NaN	NaN	NaN	NaN	NaN	NaN	NaN	NaN	NaN	NaN	NaN	NaN
Eco 13	0-500	NaN	NaN	NaN	NaN	NaN	NaN	NaN	NaN	NaN	NaN	NaN	NaN	NaN	NaN	NaN	NaN	NaN	NaN	NaN	NaN	NaN	NaN	NaN	NaN	NaN	NaN	NaN	NaN	NaN	NaN	NaN	NaN	NaN	NaN	NaN	NaN	NaN	NaN	NaN	NaN	NaN	NaN
	500-1000	67.667	62.3761	64.4528	56.7022	61.6993	56.2682	67.9099	70.2366	60.6218	66.5738	68.4398	65.6079	65.5436	64.2534	69.5219	72.6766	63.882	68.6286	62.4531	51.0391	59.1338	74.1839	70.9765	80.9805	66.0702	71.6411	60.237	71.4604	73.838	77.1566	72.777	80.5615	72.021	72.5901	65.6234	68.5447	65.0432	68.1077	67.8072	70.827	67.646	82.6512
	1000-1500	50.5228	44.001	53.0212	40.7876	38.8315	40.2632	50.3902	48.2923	45.916	51.9896	49.3869	48.8652	44.3497	52.11	49.093	56.3178	40.6559	50.5619	42.6671	33.4803	49.4706	54.3876	57.9743	57.166	51.2534	51.3686	48.3361	52.8913	58.7432	57.6753	47.8292	56.7945	47.711	61.4344	52.2198	52.2935	45.4121	55.2886	49.298	58.7599	47.3369	61.7591
	1500-2000	50.5972	44.0489	50.6514	37.5789	38.3367	36.6153	48.2373	47.9355	43.3343	47.5057	48.7318	47.635	43.5244	49.0658	50.8569	54.6423	39.871	51.5204	42.1756	33.103	46.2869	54.8599	56.8934	59.4671	50.5664	51.4435	46.5945	52.3431	58.3406	57.7012	47.9795	59.0639	48.872	59.4243	51.6952	50.5496	45.904	53.7513	47.9299	58.2401	47.4699	64.9245
	2000-2500	47.8996	41.4206	48.1433	34.4731	35.9115	33.7281	45.2811	45.4704	40.5254	43.0585	45.2793	43.9821	40.1735	45.0754	47.8865	51.7853	37.155	48.3496	39.3748	30.76	43.3493	52.3554	55.6443	58.5619	48.6773	50.5	45.529	51.2468	56.7877	57.0749	46.0822	57.321	46.2904	56.5856	50.1716	47.7509	44.0787	50.9847	43.7722	55.1215	44.6684	63.153
	2500-3000	44.3849	38.0374	45.4985	31.3222	33.5506	31.1097	41.6551	42.18	38.0838	39.7007	41.9173	39.7925	36.226	40.2975	43.0054	47.71	33.0981	44.5634	35.3779	28.1927	40.8432	49.3689	53.6806	56.2668	45.4443	47.929	43.8761	48.1144	54.4041	55.1781	43.2032	53.7773	42.2962	52.9186	47.8771	44.3137	41.2958	47.9702	40.1225	52.1793	41.3275	59.7814
	>3000	42.8034	36.3124	43.2139	29.4613	32.2819	30.5944	39.2658	40.4823	36.1638	38.0192	40.5102	36.3391	33.4817	35.2735	40.6877	44.9462	30.6237	41.9859	34.0424	27.5056	38.9171	47.3877	51.442	54.4644	43.3452	47.1818	41.4971	44.5948	52.3502	52.8682	40.3288	51.0808	40.3805	50.6048	46.5246	42.1643	39.1142	46.1292	38.5592	50.8454	39.3549	56.963
Eco 15	0-500	34.2978	24.1957	25.88	25.2161	25.1915	27.0462	33.4751	29.5687	31.7034	34.6735	26.5815	26.082	27.8268	31.8233	20.2816	34.6092	24.9458	27.3029	22.3815	23.25	31.2745	32.9464	35.6148	37.5896	38.5389	26.1346	30.5559	34.7122	41.3706	35.4202	34.0436	30.6252	32.7453	32.2704	30.854	33.0972	41.7985	31.5209	36.3852	34.8596	31.3553	31.2846
	500-1000	32.0301	21.1941	23.3572	23.3344	23.5072	26.0747	30.6232	26.5104	28.582	32.3267	22.8513	23.1268	24.3035	27.3991	16.7833	31.9886	21.1315	23.647	19.3515	21.4264	27.9649	29.1964	31.7734	32.1194	35.1236	21.9704	28.0203	32.4069	37.2129	31.6992	30.724	29.4936	30.33	29.2242	28.6122	30.2891	39.9236	28.2514	36.2304	34.1332	29.6787	30.4662
	1000-1500	31.3801	19.8288	21.8326	21.5673	22.1578	24.6736	28.3665	24.0393	27.1831	31.5174	21.0189	20.8341	22.6413	23.9427	14.7018	30.0636	19.342	21.2515	16.8858	19.8167	25.0577	26.696	28.8792	28.8952	33.1196	18.5669	26.5059	30.6038	35.503	29.3385	28.2172	28.2646	29.07	29.0589	27.6238	28.2375	37.9842	26.084	36.6675	33.1077	28.1209	29.8012
	1500-2000	29.7966	17.9745	20.3974	20.0334	20.0915	22.6867	26.1205	21.8829	26.0038	30.5262	19.2002	19.3465	21.2792	21.2814	13.3224	28.6973	17.0663	18.8858	15.5923	18.6864	23.1627	24.1174	26.8161	26.2078	29.9892	15.9658	24.7861	28.3111	32.0947	26.9286	25.242	26.7077	27.5271	28.5642	26.7719	27.2229	36.0649	24.2633	35.7098	31.6768	26.3654	28.4869
	2000-2500	26.9102	16.0828	18.7916	18.2908	17.6151	20.6353	24.1945	20.347	25.0293	29.0975	17.4948	18.1701	20.159	19.6365	12.1242	26.8108	15.2527	17.0623	13.929	16.7068	20.4995	22.1673	25.2623	23.7587	26.4535	14.4777	22.7258	26.2046	28.7831	25.292	23.5429	24.4778	25.6567	28.5052	25.9228	25.6046	32.9604	22.851	33.0081	28.6363	24.2948	26.0052
	2500-3000	26.9437	14.7181	17.922	17.1828	15.7772	20.0707	22.5937	18.3018	24.0769	27.5219	16.4879	17.6503	19.3601	18.8282	10.965	25.3565	14.0168	17.7295	13.6717	16.614	21.4133	17.8185	23.032	23.0653	22.9316	12.8736	19.8019	24.2976	27.6825	25.1958	24.0239	22.8844	24.2269	27.2964	25.145	24.1983	30.3663	21.6677	30.4032	28.114	23.7725	26.0731
	>3000	NaN	NaN	NaN	NaN	NaN	NaN	NaN	NaN	NaN	NaN	NaN	NaN	NaN	NaN	NaN	NaN	NaN	NaN	NaN	NaN	NaN	NaN	NaN	NaN	NaN	NaN	NaN	NaN	NaN	NaN	NaN	NaN	NaN	NaN	NaN	NaN	NaN	NaN	NaN	NaN	NaN	NaN
Eco 16	0-500	27.9212	19.5797	25.3767	19.4281	19.8037	17.9124	23.0655	21.3628	24.6508	27.0757	19.6596	20.3646	23.595	23.0712	15.1814	28.1477	16.979	22.6832	17.8123	17.591	26.0158	29.1102	29.596	24.1401	29.4135	18.178	27.8993	29.9334	34.1971	30.1771	27.2342	23.2138	26.8265	32.3561	27.6121	29.9641	35.9945	29.6426	34.6385	30.4759	28.672	28.1918
	500-1000	30.1612	21.5872	28.2848	20.7702	21.6083	21.1002	26.664	24.1179	28.1165	32.4693	24.4186	24.3478	26.5976	27.7712	18.5662	32.2219	19.3643	24.8786	19.9449	18.4934	29.5667	32.5342	32.4407	28.9256	32.5332	20.9621	30.2035	32.7955	37.3171	33.4777	28.3717	27.1332	29.4568	36.7761	30.7184	31.156	35.7184	33.4425	34.9772	34.1205	29.6004	29.4116
	1000-1500	34.8369	24.0444	31.9893	23.2221	23.6051	22.7409	30.2306	26.3507	31.2083	37.1554	28.8032	27.5131	29.7097	33.0263	22.3262	36.3907	21.813	28.2995	22.0184	19.4607	33.1458	36.2744	34.7988	34.1474	35.8759	24.0437	31.8359	35.4141	40.0859	37.0608	29.8147	31.5324	31.6278	40.114	33.6574	34.0613	36.2822	37.155	36.1744	38.3871	31.8853	32.1715
	1500-2000	34.9505	22.4611	29.8339	21.6037	21.0972	20.8697	29.3565	24.7763	29.7771	37.051	26.9152	25.9196	27.758	31.2127	20.5648	34.7054	20.2984	26.2095	19.4277	17.3853	30.8578	34.2107	32.8893	31.9875	34.0704	21.8761	29.2013	33.0768	37.9685	35.4007	27.6726	30.6472	30.5474	38.756	32.3234	32.535	33.3757	35.7936	33.812	37.1462	30.7897	31.3219
	2000-2500	35.6832	21.8308	29.2217	21.3017	20.2514	19.646	29.65	24.3153	29.6602	37.8867	26.612	25.0516	27.0217	30.751	19.7108	33.5277	19.6593	25.1705	17.7613	15.9592	30.1704	33.6593	31.4678	31.4169	33.7008	20.5869	27.625	30.8189	37.1912	35.1103	26.425	30.2819	30.1178	38.4763	31.9239	31.72	31.1567	35.5175	31.6221	36.5553	30.3625	31.0718
	2500-3000	37.3918	23.5949	32.3045	23.4901	22.0158	20.4059	32.2395	26.643	31.8704	42.9744	28.7372	25.9471	26.9184	33.3278	21.6376	35.9494	20.7148	26.2369	18.8153	15.8754	32.5625	36.6707	33.3419	35.5793	35.886	21.243	26.484	29.8192	38.7595	39.012	25.7896	32.4635	31.6972	41.0752	34.6107	33.6488	29.2049	37.8889	31.6197	39.4416	32.2454	33.3799
	>3000	35.3103	23.991	32.7607	23.8021	22.9355	20.966	31.9631	26.7337	31.6054	45.4593	28.0149	25.0223	24.418	33.2819	23.0922	35.9964	19.5669	24.1743	19.108	14.912	31.1985	36.5849	32.6843	37.4185	35.3753	20.6104	23.6995	28.4356	38.9673	42.3158	23.7341	34.824	29.845	41.9243	35.0234	34.2231	27.2119	38.3096	30.3082	39.5825	30.9359	32.9106
Eco 17	0-500	NaN	NaN	NaN	NaN	NaN	NaN	NaN	NaN	NaN	NaN	NaN	NaN	NaN	NaN	NaN	NaN	NaN	NaN	NaN	NaN	NaN	NaN	NaN	NaN	NaN	NaN	NaN	NaN	NaN	NaN	NaN	NaN	NaN	NaN	NaN	NaN	NaN	NaN	NaN	NaN	NaN	NaN
	500-1000	31.0056	21.6277	23.521	21.1373	22.2294	26.3703	30.9115	23.1587	26.6426	33.3549	22.9129	25.0316	25.2949	25.6515	16.1576	32.6077	18.7168	24.3137	19.1135	18.6866	25.5179	33.1237	32.0112	27.4508	31.6215	22.536	28.3558	32.9761	35.1368	30.1539	30.4636	31.7239	31.1295	40.6461	31.5307	28.692	33.4309	30.5826	35.5308	29.2563	27.5593	30.9244
	1000-1500	29.434	23.5962	23.7361	21.3852	22.7858	25.0902	29.4044	21.5503	23.7515	35.0032	21.9882	24.8345	23.7252	24.8428	14.4393	30.758	17.5469	23.3627	16.8245	18.6155	22.0302	28.3149	28.2615	24.6702	27.8006	22.7979	24.4939	30.8226	29.1323	27.0327	24.6989	29.2839	28.0658	41.6302	26.5702	25.2947	29.1577	28.9925	32.1359	24.7761	21.5402	30.2942
	1500-2000	33.1996	22.6202	26.1606	21.0063	20.7659	22.7167	28.6063	21.8033	24.3921	37.767	22.2167	24.6799	23.2557	26.6873	15.4238	31.3243	17.7483	25.8698	14.8024	17.4254	24.0119	28.7592	28.6328	23.619	28.9858	19.4286	22.1946	29.649	29.8291	29.8364	23.4273	30.2366	28.1979	39.6776	27.3345	27.0568	27.9053	30.8613	31.3108	28.6485	24.7563	31.8946
	2000-2500	34.8787	22.0645	26.7346	19.7487	18.9202	19.3473	27.2948	20.764	24.2005	39.6931	22.757	23.9448	21.5079	25.7711	16.7732	30.5685	17.369	24.4375	12.4139	15.5114	22.9509	27.6211	28.5696	23.793	28.3212	16.457	19.8506	26.708	29.0136	30.0702	21.3387	32.1115	25.7498	37.4945	25.9739	27.018	25.0601	32.0209	28.3886	31.8605	25.1295	32.1078
	2500-3000	33.4722	21.8228	26.0764	19.3102	18.5106	18.4262	26.2356	19.8177	22.9557	39.361	22.1943	22.396	19.6818	22.48	16.2755	28.355	16.4035	21.6834	10.923	14.0987	20.6901	26.0009	27.2681	21.8907	24.5803	13.6869	17.4149	24.2767	24.0156	27.5541	18.5904	32.4363	23.2853	35.8164	23.4966	25.5244	23.4759	30.8725	25.0413	32.2599	23.2986	31.48
	>3000	31.38	21.6251	24.6166	18.8676	18.3156	18.7752	26.5959	19.9321	22.4412	38.0329	22.2973	21.1945	18.1596	20.1732	15.9985	27.1072	16.4969	21.0758	11.5929	12.8218	18.2572	24.7045	25.5355	20.6041	20.875	11.9236	15.7552	22.9125	18.7949	26.1952	16.3259	33.0449	22.5332	35.4719	22.4237	25.4452	23.5345	29.3681	22.6603	32.7597	21.4456	31.5721
Eco 19	0-500	NaN	NaN	NaN	NaN	NaN	NaN	NaN	NaN	NaN	NaN	NaN	NaN	NaN	NaN	NaN	NaN	NaN	NaN	NaN	NaN	NaN	NaN	NaN	NaN	NaN	NaN	NaN	NaN	NaN	NaN	NaN	NaN	NaN	NaN	NaN	NaN	NaN	NaN	NaN	NaN	NaN	NaN
	500-1000	NaN	NaN	NaN	NaN	NaN	NaN	NaN	NaN	NaN	NaN	NaN	NaN	NaN	NaN	NaN	NaN	NaN	NaN	NaN	NaN	NaN	NaN	NaN	NaN	NaN	NaN	NaN	NaN	NaN	NaN	NaN	NaN	NaN	NaN	NaN	NaN	NaN	NaN	NaN	NaN	NaN	NaN
	1000-1500	54.5594	47.777	48.1303	41.0123	41.318	40.3272	50.5005	49.1015	44.8248	49.93	55.4143	49.3415	48.9087	44.2796	52.1044	54.1348	41.0877	53.695	43.0292	36.6237	44.181	59.3925	56.9459	67.5759	55.2113	53.2213	44.9359	53.1569	56.8524	54.888	51.6314	62.2129	51.4309	59.6908	52.2112	52.5757	46.1281	51.1754	50.9978	61.6153	53.4413	71.2912
	1500-2000	46.7707	40.1947	37.8153	29.4867	25.3865	26.8404	38.883	34.5593	32.448	44.8131	40.6345	39.0044	32.1275	35.6993	35.4034	46.465	28.3375	41.7718	27.7181	26.067	32.6707	45.994	46.1924	51.1285	41.1944	37.8718	35.5836	39.3935	46.3398	44.6705	36.1554	45.8899	32.955	50.9619	39.1815	40.099	35.6082	44.3982	40.1839	54.8203	40.0873	55.941
	2000-2500	44.6541	39.5162	34.6572	28.4836	24.729	26.4637	36.8578	33.114	29.7698	39.9776	39.0205	37.1072	30.7872	30.4664	34.4895	42.2434	25.6421	38.7436	25.3828	24.7535	29.3906	44.0857	42.5842	51.183	39.8103	37.824	33.2064	37.8367	43.8706	43.361	36.445	45.7727	33.0514	47.9059	37.6552	39.257	33.8269	41.6604	37.678	53.0843	39.028	56.007
	2500-3000	41.1632	36.7074	29.7572	25.5093	21.7291	23.6701	33.1767	29.3693	25.5874	34.4604	34.8833	33.2189	27.1912	23.7109	30.0778	35.857	20.9185	33.3234	21.5359	21.7055	24.8385	39.8807	37.3921	47.7742	35.4668	34.4577	28.9191	34.0973	38.5208	39.4527	33.4945	42.3563	29.23	42.8997	34.1271	37.1236	30.4492	37.2072	33.2048	49.1747	35.2545	53.4485
	>3000	37.5007	33.0493	25.1785	21.6722	18.6362	20.0792	30.0408	24.7524	21.4196	31.5293	30.091	28.4409	22.4887	17.8255	23.0511	29.29	16.5882	28.0119	18.019	18.8148	21.7579	36.0573	34.0324	43.2203	30.6834	30.3056	25.6652	30.3361	33.1311	35.9423	29.4628	37.5586	24.6557	38.4517	31.0861	33.6806	26.1129	32.3165	28.6455	45.5204	30.7343	48.9292
Eco 20	0-500	NaN	NaN	NaN	NaN	NaN	NaN	NaN	NaN	NaN	NaN	NaN	NaN	NaN	NaN	NaN	NaN	NaN	NaN	NaN	NaN	NaN	NaN	NaN	NaN	NaN	NaN	NaN	NaN	NaN	NaN	NaN	NaN	NaN	NaN	NaN	NaN	NaN	NaN	NaN	NaN	NaN	NaN
	500-1000	65.345	60.9164	55.4875	55.1561	52.988	55.4387	61.6498	57.2146	53.1465	57.0301	65.7041	59.013	64.8353	50.3454	67.8509	65.1769	60.9962	65.6725	50.4383	52.8652	50.5191	68.8783	59.3479	73.244	66.833	67.8064	58.4904	63.9524	65.1911	65.2156	64.1805	72.5558	64.8767	66.4952	60.0553	65.8751	54.5523	62.2142	62.8783	72.1043	67.0759	80.7314
	1000-1500	54.8836	54.9269	46.6343	47.5328	43.9171	46.0162	49.4996	47.5947	45.7905	51.2774	58.7415	54.871	53.3955	46.5314	56.537	58.8879	45.3374	55.7078	41.233	51.0905	41.5525	59.8407	52.0878	64.779	57.7863	59.8254	50.9386	54.8981	54.8685	57.7734	55.9623	60.9516	52.7265	60.9863	51.3524	54.4258	43.7714	52.0192	56.1533	67.5428	57.5563	70.6891
	1500-2000	49.0424	49.8308	39.5231	40.5088	36.4534	38.1616	42.6033	40.043	38.6287	43.4592	52.0395	47.6808	44.6634	38.7191	48.329	51.3776	36.553	48.0598	33.4905	42.495	34.6558	52.2721	46.1042	59.4872	50.4301	52.7165	44.058	46.6789	47.8698	51.0264	48.1639	55.7428	45.5897	56.0544	45.3743	48.0896	37.7113	45.6711	48.2396	61.901	50.2697	65.3189
	2000-2500	44.0613	46.2049	33.6636	34.813	29.9667	31.5704	36.7356	33.1499	33.4859	38.2968	46.497	41.1098	36.4814	32.3954	40.7976	45.3037	28.6687	41.1407	27.5908	36.0911	29.9109	45.9702	41.2225	54.6953	43.4123	45.5528	37.7494	39.9521	40.5508	44.4802	41.2304	51.2251	39.3671	52.391	40.2747	42.7041	32.3265	40.3362	41.4781	57.5694	43.9762	60.341
	2500-3000	43.4416	44.6843	31.8222	31.7944	26.6099	28.1157	34.6324	31.9507	32.0484	37.8026	43.1409	39.6493	33.9379	29.6239	37.3792	43.4929	25.3525	38.3832	25.4183	31.8296	27.4236	43.6623	40.548	54.4427	40.6293	42.7227	34.1394	37.5428	37.9139	41.9593	37.904	48.5106	35.4628	50.1785	37.5819	39.978	31.3358	38.9789	38.1956	55.5129	40.8923	58.3082
	>3000	43.4379	39.382	28.5464	25.7592	21.1284	22.5311	31.5584	28.538	25.6069	32.4524	36.8154	35.9596	30.4541	24.8699	31.4016	39.5083	21.3381	35.888	22.8937	21.5576	22.3087	41.2011	38.6819	52.3495	37.9084	37.5813	28.7027	34.7439	39.9221	39.8842	35.5527	42.9492	30.2835	44.7167	32.9139	37.6363	31.4873	36.3259	33.4211	51.7575	37.1997	56.6155
Eco 21	0-500	NaN	NaN	NaN	NaN	NaN	NaN	NaN	NaN	NaN	NaN	NaN	NaN	NaN	NaN	NaN	NaN	NaN	NaN	NaN	NaN	NaN	NaN	NaN	NaN	NaN	NaN	NaN	NaN	NaN	NaN	NaN	NaN	NaN	NaN	NaN	NaN	NaN	NaN	NaN	NaN	NaN	NaN
	500-1000	NaN	NaN	NaN	NaN	NaN	NaN	NaN	NaN	NaN	NaN	NaN	NaN	NaN	NaN	NaN	NaN	NaN	NaN	NaN	NaN	NaN	NaN	NaN	NaN	NaN	NaN	NaN	NaN	NaN	NaN	NaN	NaN	NaN	NaN	NaN	NaN	NaN	NaN	NaN	NaN	NaN	NaN
	1000-1500	29.6081	35.9576	25.7376	17.9735	24.5622	22.3089	33.3208	26.827	26.0405	34.6589	30.429	23.2975	21.8295	26.4646	25.0076	32.4626	20.9368	22.9036	21.7553	22.16	21.5584	30.3557	28.6636	34.8877	26.2017	28.3071	26.2813	33.2997	24.9487	27.6145	20.7094	44.7043	38.4399	55.6163	33.1034	28.2094	32.5281	38.0535	33.0773	30.6309	24.852	47.3266
	1500-2000	26.9107	35.7988	23.8254	20.9692	23.3806	22.4216	27.6572	24.4334	24.9199	30.5141	30.4775	24.2054	21.9596	24.2125	25.876	31.4667	20.2008	24.7871	19.7831	26.1113	20.7931	31.5235	27.7037	37.0553	28.2549	28.3306	29.9963	30.9705	25.7394	31.8071	23.6385	44.4677	36.0669	48.9683	32.8526	30.3668	28.262	34.2595	31.1917	36.1913	30.2253	45.3247
	2000-2500	29.7694	38.8939	23.806	25.3085	24.4448	23.7868	26.4076	23.0319	26.7865	28.3689	34.4984	28.1221	24.7563	24.3382	29.5655	32.9046	21.1076	30.1597	20.389	31.8705	22.4352	33.8	29.5252	41.5764	30.7707	31.6608	31.8673	29.09	25.7379	34.4381	28.3501	46.3154	37.7832	45.3195	34.1132	34.9901	26.6837	32.3671	31.5401	44.4842	35.1806	48.0152
	2500-3000	29.7676	38.585	21.8449	23.9877	21.7666	21.9267	25.5653	22.3343	26.7543	27.2871	33.5804	27.8872	24.0738	23.206	28.9326	32.3463	18.8134	29.6841	19.2769	29.6644	21.1257	30.793	27.3924	39.5224	26.7306	28.9265	29.0592	26.1005	23.7322	32.4144	26.4883	45.135	34.482	40.9926	31.4068	34.1998	25.7372	31.1452	30.0409	45.2913	34.0469	46.1794
	>3000	28.4755	37.2127	19.3886	22.2902	18.6878	18.6289	22.7106	19.5083	24.7875	24.0338	32.1327	25.8354	22.3862	21.3532	27.3919	29.7335	16.6599	28.0929	17.5989	27.2981	19.4439	27.7992	24.6754	36.3605	22.4324	25.5198	24.5481	22.0901	21.7383	30.0255	24.4653	43.0885	30.7863	35.7245	28.4476	32.9605	24.1231	28.0334	28.1372	43.6486	30.7879	43.3998
Eco 22	0-500	NaN	NaN	NaN	NaN	NaN	NaN	NaN	NaN	NaN	NaN	NaN	NaN	NaN	NaN	NaN	NaN	NaN	NaN	NaN	NaN	NaN	NaN	NaN	NaN	NaN	NaN	NaN	NaN	NaN	NaN	NaN	NaN	NaN	NaN	NaN	NaN	NaN	NaN	NaN	NaN	NaN	NaN
	500-1000	62.2944	61.904	51.4346	53.7193	53.046	52.9028	60.919	58.0159	50.6876	54.6624	68.6565	60.0767	64.2476	49.6577	68.5271	61.8624	58.3937	65.3178	51.6471	51.9745	48.6305	69.7557	61.2753	79.7878	66.2956	69.0555	58.8986	59.3803	63.7402	63.6347	64.8808	76.2803	64.3699	63.1931	58.9085	63.8398	53.3678	57.3787	60.4924	67.1497	64.5093	81.9495
	1000-1500	55.2105	56.2564	47.3631	49.0581	48.7497	45.7426	53.7915	50.9831	48.2127	49.2248	62.9832	52.8022	57.1004	43.6399	62.4913	55.5735	54.7621	58.8648	47.9908	50.0077	43.9221	62.7063	55.9632	71.553	61.3519	64.2538	56.0802	53.7259	58.6031	57.5691	59.3804	68.0633	60.4721	58.556	53.4724	58.3068	47.161	54.1443	56.082	61.8062	61.1357	75.5361
	1500-2000	45.9876	49.5552	39.4926	41.516	40.6658	38.8105	42.2584	39.7589	40.4764	39.0186	55.7437	45.0787	46.8081	35.7848	52.1666	45.6424	46.6807	49.9091	38.0215	47.1252	36.4089	53.6461	46.4924	60.3704	55.1265	57.4696	49.8923	45.8889	47.8232	50.6418	50.8737	57.6568	54.5566	53.7747	47.0359	51.5436	37.1161	45.1741	48.4753	55.3546	52.8967	65.863
	2000-2500	35.9112	42.6155	30.534	33.671	32.1562	32.8116	32.6757	29.8822	33.0023	30.6883	47.1967	35.8782	35.6524	29.3843	40.5469	36.413	35.9676	41.0982	28.2029	42.9531	31.3019	44.6861	37.7809	50.231	47.2985	50.1966	43.2073	36.9707	34.4009	42.9353	39.1827	48.945	47.8452	46.7546	39.7186	42.5165	28.5924	36.3892	37.1681	47.9501	43.0921	54.7189
	2500-3000	26.5381	38.9795	22.8844	26.0935	24.1121	25.861	24.4074	20.5368	27.6802	24.6878	34.9666	28.7253	26.478	24.1815	29.957	27.7234	22.1806	31.6763	20.9701	38.2385	24.0029	34.8322	28.5807	43.0893	35.1575	38.14	34.6202	27.6026	21.246	33.716	29.2325	48.5877	42.3157	37.7797	32.9516	36.3157	24.682	28.1067	27.6147	45.108	36.4376	46.4445
	>3000	28.1357	41.7151	23.8983	28.2086	25.363	28.3402	25.7978	21.9275	31.7257	25.9067	36.8452	31.9092	26.8939	26.913	31.876	29.3497	23.6622	34.8547	22.438	42.3692	23.4428	37.0811	29.2505	45.102	35.1673	37.3407	34.2101	26.67	19.7641	34.9635	29.7491	48.3681	43.3304	40.3988	33.531	36.7957	22.1094	29.6405	29.305	47.9579	38.8243	52.2128
Eco 23	0-500	NaN	NaN	NaN	NaN	NaN	NaN	NaN	NaN	NaN	NaN	NaN	NaN	NaN	NaN	NaN	NaN	NaN	NaN	NaN	NaN	NaN	NaN	NaN	NaN	NaN	NaN	NaN	NaN	NaN	NaN	NaN	NaN	NaN	NaN	NaN	NaN	NaN	NaN	NaN	NaN	NaN	NaN
	500-1000	50.7485	51.1293	45.4982	45.8114	43.2315	39.0942	49.5547	45.2743	48.9178	45.2228	61.4216	44.5544	57.1391	38.5109	57.8068	48.2185	53.0361	49.9705	50.5074	47.9547	45.2283	57.2579	54.8544	68.8958	57.9273	63.5272	54.43	47.4124	57.3947	49.1979	57.5729	64.8685	60.0068	60.8129	57.9104	59.7006	50.5799	52.4332	57.561	56.6481	58.7727	71.6018
	1000-1500	49.6087	50.4847	43.9356	46.0718	43.425	38.6944	48.8581	43.3465	45.5712	43.7435	59.5236	44.216	53.4336	37.812	56.7881	46.5817	50.8973	49.1818	47.5761	46.3517	43.7724	56.4059	53.6875	68.1144	56.3714	62.8371	54.1974	46.7541	56.3932	48.8181	55.0874	64.4246	59.6329	58.516	55.0029	56.8299	47.0159	49.5303	54.8825	55.0813	57.52	71.0912
	1500-2000	40.5735	44.7129	35.051	40.3208	38.857	33.7021	38.2315	34.1812	35.5147	34.3807	50.5739	39.2948	42.1346	29.0926	46.6307	38.0248	43.1408	41.458	36.8279	43.3545	36.2343	47.778	42.9881	57.1818	50.8883	54.133	48.0196	40.9777	43.9797	43.4442	44.6727	54.8571	55.3848	53.1698	46.2164	49.0242	36.1678	41.5602	44.95	49.3529	48.8884	62.2115
	2000-2500	35.0902	41.2048	30.4306	35.9931	34.5446	30.9231	32.957	29.8553	30.6374	29.6523	47.0816	36.306	36.8251	25.6144	39.7989	34.052	36.9342	38.3804	30.602	40.9475	32.3806	43.2305	37.5474	51.2119	47.2867	50.2782	43.7539	38.0949	37.0653	41.3902	39.2512	49.7185	50.0323	48.9787	40.9834	44.6172	29.863	37.0922	39.2057	46.008	42.7332	55.9698
	2500-3000	31.9007	38.31	28.1237	33.1307	30.7665	27.9199	29.3609	26.341	26.9304	26.3704	43.5437	32.8951	33.3792	22.8398	35.1391	30.8449	33.106	35.0162	26.6994	38.4435	29.8726	39.4429	34.3095	47.9821	44.6766	47.0976	41.4537	36.0124	33.6588	39.6288	35.5811	45.5745	46.7474	45.8442	37.7225	41.6219	26.7087	34.7658	36.1746	43.5981	38.4069	52.2361
	>3000	27.2733	32.396	23.3944	30.1143	26.4229	24.1154	24.7841	22.2644	22.7908	21.7451	38.8901	28.3352	29.2271	18.4806	30.2185	24.5967	28.465	31.4319	23.3339	33.4296	25.9444	34.6265	30.8127	45.4158	38.3297	41.7931	35.7157	29.9957	29.9917	33.8349	31.0002	41.0454	42.6029	42.7391	35.1888	37.7726	23.3158	31.0381	31.7214	38.9553	32.818	46.9802
Eco 41	0-500	NaN	NaN	NaN	NaN	NaN	NaN	NaN	NaN	NaN	NaN	NaN	NaN	NaN	NaN	NaN	NaN	NaN	NaN	NaN	NaN	NaN	NaN	NaN	NaN	NaN	NaN	NaN	NaN	NaN	NaN	NaN	NaN	NaN	NaN	NaN	NaN	NaN	NaN	NaN	NaN	NaN	NaN
	500-1000	29.6399	19.9035	20.6828	20.1248	22.387	25.6228	26.7957	19.6299	24.9616	31.0595	16.6335	20.0987	22.864	22.5409	13.82	32.671	15.2107	18.3854	13.264	18.6582	20.8469	23.2459	29.4482	20.4292	32.1278	12.2248	24.7411	25.3445	30.0559	26.5624	27.2365	24.464	28.2387	28.9941	26.7737	25.2261	38.7452	25.1282	38.9729	35.0427	28.0762	32.4539
	1000-1500	30.3155	19.4721	19.8039	19.3755	21.7733	24.7967	25.5279	20.0896	24.4706	30.8397	15.8291	18.8599	21.6714	21.0907	12.6798	30.1839	14.4543	17.5613	11.0326	17.7885	18.8158	21.0936	26.7912	17.7857	29.1343	12.2471	22.6337	25.6873	28.3522	25.9	26.0624	24.0474	26.4794	28.4326	25.1678	24.5946	36.5867	23.1441	37.7266	33.1796	25.5314	30.3923
	1500-2000	29.4867	18.2611	18.94	19.3466	20.7035	23.8748	24.491	19.8263	23.7693	30.3087	14.9563	17.7139	20.4146	19.2385	11.2831	28.3605	13.5235	16.3425	8.39913	15.4	16.4068	18.656	22.2921	13.8813	24.3363	11.0052	19.9417	24.7598	25.5846	24.4475	24.1681	24.3236	24.6382	27.7376	23.5185	23.9846	33.6774	20.3388	35.6223	30.7305	22.5139	28.7506
	2000-2500	29.2297	17.5677	18.8192	18.8573	19.8307	23.0674	23.8815	19.8652	23.6219	29.7282	14.4454	17.3598	19.9039	18.5264	10.6595	27.3318	13.1682	15.7976	7.32637	14.1998	15.1128	17.6677	20.7415	12.2942	21.938	10.4019	18.7978	24.1426	24.0844	23.9621	23.6355	24.5312	24.1609	27.6159	23.4673	24.2981	32.9644	19.6507	35.1646	30.1055	21.5743	28.5274
	2500-3000	27.2765	16.5419	17.1693	16.8926	18.2327	21.649	21.9047	18.1486	22.9211	28.2993	13.8255	16.9295	19.6853	18.2015	10.4459	26.2476	12.3201	14.6044	7.88823	14.2488	13.0543	15.9354	19.7051	11.89	21.125	9.43755	17.6583	21.5973	22.5226	22.6494	22.171	21.308	22.0804	26.6096	22.6673	23.4691	31.0971	19.5863	34.961	29.6764	20.5993	27.8634
	>3000	24.4297	15.3635	14.7644	14.2491	15.7387	19.8251	18.8842	15.3093	21.2201	26.1406	12.6985	16.0222	18.5903	16.394	10.117	25.0655	11.3108	11.4857	8.09608	13.5827	9.70607	14.5515	18.382	11.2123	19.5513	8.38455	16.3516	17.1717	19.4113	19.4961	18.8451	16.031	19.3799	23.217	19.7273	18.8368	27.552	18.6061	32.0355	27.056	17.6573	26.1083
Eco 77	0-500	20.8631	16.0283	15.7588	16.571	14.2269	17.0061	22.8114	19.7594	22.304	19.5862	20.0089	17.7629	18.0476	22.0243	14.2249	20.09	18.6494	16.6224	13.2396	19.0031	15.8272	15.866	20.4389	21.8277	26.0249	17.2967	19.4289	21.7787	20.2748	20.2176	22.811	17.8966	18.1573	20.5152	17.7658	20.2013	23.0289	19.3812	24.4756	21.2742	17.5832	18.2294
	500-1000	27.5809	20.8171	21.3296	21.0794	19.3775	22.3629	28.7014	26.1882	28.0925	27.2158	24.7851	21.0212	23.9189	27.8852	18.8238	25.0961	22.623	21.5675	16.6142	22.0406	21.106	21.9867	25.7168	28.0665	32.6055	21.1794	25.203	27.6332	28.8246	27.8497	28.9515	24.3826	24.7296	27.1979	23.7392	28.0668	31.0143	25.7299	32.2198	28.8609	23.2369	26.5447
	1000-1500	26.5701	19.4567	20.1716	20.2854	18.237	21.596	27.6456	24.6693	26.7953	26.2865	23.6117	20.2036	23.0013	26.819	17.5547	23.4365	20.8001	19.476	15.2447	21.43	19.3482	20.7001	23.8153	26.6625	32.0289	19.8874	24.0453	27.4124	27.5929	26.4231	26.842	23.0847	23.7527	26.2287	22.6321	26.4788	28.9729	23.8232	31.3434	26.7775	21.2352	24.4854
	1500-2000	29.2744	20.472	21.4184	21.4667	19.2685	23.0425	29.5882	25.7994	27.3928	27.9883	24.2599	20.9179	24.326	27.5586	17.9295	24.6208	21.2074	20.2585	14.9603	22.2639	19.8449	22.9579	24.5573	28.3324	34.8998	20.3807	25.2644	29.6674	30.0506	28.1982	26.3246	23.454	25.5545	27.5243	23.2816	26.8831	28.322	23.8523	32.2547	26.8815	21.5911	24.6765
	2000-2500	32.0127	21.5862	22.6227	22.3381	20.2075	24.4515	31.9042	27.1345	28.136	29.8605	24.9519	21.3487	25.5986	28.3534	18.3838	26.051	21.9143	21.7358	14.7254	22.8971	20.451	24.8641	25.5279	30.1237	37.7872	20.9444	26.85	31.8151	32.6705	29.8481	25.8158	24.5337	27.2259	28.7067	23.7985	28.4465	29.193	24.1888	33.6104	27.6185	22.9317	25.6561
	2500-3000	26.0474	17.9795	18.5666	18.4289	15.4643	18.8707	25.7426	22.2169	24.1836	22.8267	22.0078	19.7685	21.0838	24.6877	15.5962	22.2527	18.8593	17.1853	13.1636	20.942	16.8554	17.5453	22.3313	23.9698	30.5152	17.9626	22.8711	26.3433	24.6695	25.0084	23.3224	20.7654	21.6699	24.4182	20.5251	24.3914	25.373	19.6631	30.223	23.4101	17.8525	20.4826
	>3000	20.2139	13.5673	13.8101	14.1721	10.7474	12.5772	18.9443	15.6972	18.1978	14.8822	15.9988	14.8867	14.0111	18.3366	10.9353	16.1354	13.8202	11.85	9.80072	16.181	12.0879	10.4546	17.0427	16.9141	21.9648	14.3033	16.8953	18.7845	16.6244	18.1482	18.4887	15.754	14.0687	17.2002	13.741	18.259	19.9028	12.2501	23.7728	17.4337	12.3111	13.828
Eco 78	0-500	38.7301	36.7846	40.3059	37.7601	32.4359	38.0894	40.0452	39.1279	43.5951	38.5933	34.4525	31.4777	35.9903	38.4278	31.4671	40.5089	30.0601	36.329	30.0098	32.1596	39.5831	36.7855	41.6914	46.2848	41.5045	37.9671	34.3787	41.9442	41.4686	47.0544	41.4626	35.611	33.7272	40.622	39.423	46.0384	45.5383	43.7928	37.7962	43.3198	34.1957	39.0042
	500-1000	39.4883	37.7921	43.4865	39.3281	33.852	40.4963	41.7016	40.7633	44.4908	40.1764	35.9605	32.606	38.4647	39.8845	33.5357	42.1291	30.511	37.7844	32.1	32.3446	42.31	37.8209	44.7824	48.2585	42.3123	41.2761	36.0235	42.9901	43.3139	50.7937	43.8942	37.8692	36.4564	46.3449	43.0017	49.428	46.0032	46.0713	38.6463	44.1728	34.7924	39.3578
	1000-1500	38.076	36.4723	43.7262	37.7191	32.7103	39.707	40.7374	40.0301	42.6884	39.3099	35.6772	32.2757	38.4072	39.1433	32.7384	40.6115	28.8729	36.373	32.2534	30.7773	42.2151	36.995	44.5882	47.2232	41.2041	40.8944	35.4428	41.3211	42.2128	50.8314	43.2909	38.3392	36.2502	48.1584	43.603	49.6389	44.2824	45.1357	37.2976	43.0812	33.5834	38.0081
	1500-2000	36.4539	34.4147	42.2561	34.8983	30.8668	37.4781	38.2732	37.9514	40.1892	37.0991	34.2164	30.4866	35.9948	36.7432	30.4603	38.1852	25.7977	33.7707	30.9001	28.9457	40.2138	35.2683	43.0464	45.3774	39.0565	38.7538	33.6053	38.6925	39.1852	49.4382	41.3825	36.3214	34.1508	47.6843	42.3587	47.4025	41.3503	42.3796	35.2975	41.0678	31.7219	36.2739
	2000-2500	34.71	31.906	40.0633	32.3311	28.9301	34.9593	35.0597	35.7835	37.4692	34.8368	32.1117	28.525	32.8418	34.3496	27.5402	36.0524	22.8592	29.593	28.736	26.0972	37.4984	32.0765	40.6264	42.2441	36.4897	35.8919	31.9119	35.8995	35.5044	47.4313	39.58	33.6692	31.211	47.0708	39.8735	44.728	38.6953	39.7364	33.5421	39.4824	30.0335	34.1266
	2500-3000	33.0287	30.6992	39.1496	31.1937	28.2638	34.1111	33.2775	34.212	35.5535	34.5233	31.7762	28.147	31.8523	33.7594	25.5534	34.8527	22.2934	27.2379	26.9144	23.7899	35.814	29.4208	39.528	40.1785	35.548	34.5613	31.5025	34.2983	34.5761	46.8865	37.8001	31.8098	28.8575	46.747	38.1368	43.7682	37.5292	38.4131	33.3314	38.7729	29.3328	33.5596
	>3000	NaN	NaN	NaN	NaN	NaN	NaN	NaN	NaN	NaN	NaN	NaN	NaN	NaN	NaN	NaN	NaN	NaN	NaN	NaN	NaN	NaN	NaN	NaN	NaN	NaN	NaN	NaN	NaN	NaN	NaN	NaN	NaN	NaN	NaN	NaN	NaN	NaN	NaN	NaN	NaN	NaN	NaN

## Sheet: VPD
Ecoregions	Elevation Bands	1979	1980	1981	1982	1983	1984	1985	1986	1987	1988	1989	1990	1991	1992	1993	1994	1995	1996	1997	1998	1999	2000	2001	2002	2003	2004	2005	2006	2007	2008	2009	2010	2011	2012	2013	2014	2015	2016	2017	2018	2019	2020
Eco 4	0-500	0.975338	0.746953	0.883304	0.850047	0.741421	0.823818	0.973315	0.894756	1.0191	0.920646	0.787307	0.80639	0.827115	1.0319	0.808562	0.93372	0.836025	0.915766	0.807886	0.825856	0.851298	0.848878	0.880196	0.929554	1.07949	0.833858	0.868465	1.02381	0.87193	0.912381	0.968337	0.776652	0.821156	0.894679	0.906623	0.96673	1.06175	0.955673	1.04611	1.02438	0.855022	0.942626
	500-1000	1.00131	0.75797	0.925265	0.865298	0.770935	0.857163	0.982128	0.940935	1.08872	1.00312	0.784558	0.822266	0.880012	1.03744	0.813688	0.944722	0.816193	0.941698	0.790351	0.842311	0.858364	0.845561	0.916692	0.95544	1.11093	0.857814	0.898116	1.058	0.90146	0.984712	1.02096	0.806648	0.846349	0.975592	0.946737	1.00353	1.08387	0.958915	1.10214	1.06322	0.871105	1.00402
	1000-1500	1.01522	0.79637	0.990576	0.875771	0.803592	0.915194	1.00236	0.9834	1.11945	1.07401	0.827673	0.882055	0.959725	1.07526	0.836274	1.00167	0.822336	0.977203	0.819155	0.866277	0.901202	0.881218	0.994833	1.01048	1.12341	0.91976	0.921863	1.09373	0.966039	1.05763	1.07986	0.873957	0.887526	1.10316	0.992918	1.08056	1.12501	0.998098	1.15676	1.12503	0.893679	1.07342
	1500-2000	1.02154	0.821868	1.02382	0.853615	0.806795	0.935973	1.00205	0.976822	1.10148	1.09856	0.837397	0.901726	0.978436	1.07965	0.845005	1.05308	0.818955	0.983926	0.853104	0.857451	0.931446	0.928384	1.06298	1.05827	1.12998	0.964705	0.940277	1.10489	1.02186	1.09881	1.09612	0.926428	0.91039	1.17671	1.01551	1.11114	1.12264	1.02743	1.15216	1.14098	0.905937	1.10986
	2000-2500	0.884441	0.713135	0.898789	0.721589	0.685942	0.809281	0.856106	0.838965	0.956307	0.953519	0.73103	0.782718	0.85728	0.944008	0.725697	0.918194	0.683877	0.858807	0.74368	0.729985	0.818872	0.821212	0.950783	0.943505	0.987467	0.844944	0.813355	0.972433	0.91029	0.993182	0.982227	0.821107	0.794219	1.04786	0.882053	0.984995	0.989293	0.910288	1.01062	1.01228	0.787216	0.988818
	2500-3000	0.535747	0.403032	0.537248	0.433613	0.387955	0.468558	0.520618	0.520564	0.605719	0.575541	0.440513	0.478769	0.526966	0.594146	0.422253	0.53593	0.387979	0.520723	0.417665	0.450058	0.487312	0.461296	0.549301	0.553639	0.614472	0.492279	0.483848	0.6062	0.573002	0.655591	0.634861	0.478021	0.47197	0.635568	0.539854	0.604083	0.625755	0.545989	0.650674	0.641129	0.4624	0.611608
	>3000	0.343238	0.236565	0.342723	0.278362	0.23674	0.293511	0.358212	0.352399	0.404635	0.379758	0.28068	0.299167	0.331497	0.391528	0.263903	0.359443	0.239328	0.328342	0.241676	0.272013	0.306284	0.272336	0.334859	0.343028	0.406667	0.303458	0.292629	0.390899	0.41322	0.469106	0.424072	0.301666	0.289424	0.41758	0.346372	0.407069	0.420688	0.351049	0.434439	0.435329	0.286104	0.405791
Eco 5	0-500	1.91277	1.62141	2.03804	1.60205	1.65287	2.03608	1.87153	1.76421	1.92101	1.98858	1.73987	1.8012	1.84285	1.95519	1.73296	1.99695	1.59946	1.94038	1.88935	1.49073	1.74638	1.87114	2.18401	2.07769	2.04885	2.05579	1.84374	2.13013	1.98462	2.28405	2.11764	1.79331	1.64003	2.34344	2.11626	2.18963	2.09072	2.05148	2.09383	2.16774	1.78523	2.27071
	500-1000	1.84817	1.57031	1.97837	1.53862	1.58109	1.92849	1.78623	1.70334	1.83932	1.90675	1.68497	1.72622	1.77017	1.85756	1.66515	1.92761	1.5389	1.85797	1.81602	1.42575	1.68719	1.81293	2.08986	1.99053	1.97791	1.99804	1.7795	2.06699	1.92994	2.20977	2.05997	1.73132	1.60005	2.22827	2.01281	2.0837	2.00082	1.97651	2.00248	2.09721	1.71697	2.17882
	1000-1500	1.73539	1.48717	1.85361	1.42257	1.43749	1.72242	1.64126	1.59964	1.69759	1.75907	1.58186	1.58443	1.60333	1.67428	1.54635	1.81865	1.46444	1.73293	1.59431	1.31549	1.58561	1.71162	1.92247	1.8208	1.79946	1.80497	1.62401	1.88377	1.83841	1.96939	1.89233	1.66123	1.52052	2.00546	1.80882	1.89173	1.8317	1.8558	1.83199	1.95113	1.57776	1.9826
	1500-2000	1.42793	1.21482	1.52955	1.15643	1.15073	1.39864	1.35839	1.31328	1.40529	1.47265	1.29317	1.29595	1.31868	1.3912	1.24928	1.51928	1.19161	1.42733	1.29248	1.08822	1.328	1.43703	1.63675	1.5486	1.51764	1.49199	1.36583	1.57098	1.54541	1.62605	1.55656	1.40569	1.27357	1.65691	1.48085	1.56894	1.5255	1.54314	1.50325	1.62406	1.31563	1.65363
	2000-2500	1.16102	0.986525	1.24507	0.918469	0.913265	1.13109	1.10663	1.0693	1.14229	1.19461	1.07662	1.05071	1.05875	1.09782	1.00373	1.25721	0.979698	1.16953	1.04794	0.881949	1.07233	1.19008	1.35142	1.28181	1.25285	1.24449	1.14774	1.29676	1.29757	1.34326	1.28102	1.17017	1.05204	1.34733	1.19974	1.26474	1.24861	1.29206	1.19776	1.35529	1.09936	1.38562
	2500-3000	0.932235	0.797056	0.999014	0.731716	0.732885	0.91994	0.900896	0.87003	0.914958	0.954197	0.880477	0.833261	0.839183	0.855651	0.812199	1.0322	0.806312	0.958982	0.844054	0.707032	0.864295	0.974796	1.09423	1.04838	1.02093	1.02155	0.940604	1.05874	1.0787	1.09235	1.03615	0.974721	0.853693	1.09039	0.958913	1.02224	1.02235	1.08716	0.961717	1.12392	0.915652	1.15898
	>3000	0.725313	0.622614	0.788664	0.5616	0.571683	0.735136	0.708297	0.685846	0.71058	0.751969	0.711212	0.641193	0.636688	0.653838	0.650576	0.836222	0.647032	0.787666	0.673117	0.560269	0.692005	0.779346	0.867943	0.85633	0.831467	0.824225	0.741147	0.842457	0.870126	0.869314	0.805824	0.789989	0.684198	0.858866	0.74184	0.809447	0.810856	0.88979	0.756692	0.899663	0.745008	0.954191
Eco 11	0-500	1.69352	1.33523	1.50112	1.41515	1.38354	1.4293	1.57219	1.57103	1.66129	1.62046	1.40304	1.5708	1.50034	1.6873	1.30281	1.74699	1.36128	1.52305	1.40206	1.52681	1.52648	1.54879	1.70707	1.59074	1.81109	1.46039	1.59152	1.76595	1.70885	1.64524	1.72973	1.41033	1.53791	1.72279	1.67509	1.68493	1.91949	1.57005	1.76291	1.64736	1.48886	1.59895
	500-1000	1.5116	1.20884	1.36451	1.25561	1.24424	1.28043	1.40988	1.40871	1.50069	1.49088	1.25693	1.38912	1.3492	1.51882	1.15952	1.57595	1.22588	1.38701	1.26514	1.36862	1.38872	1.41031	1.54433	1.47122	1.64119	1.31652	1.43867	1.60216	1.53469	1.48057	1.54621	1.25157	1.3644	1.55672	1.47735	1.48526	1.66752	1.41103	1.59985	1.51487	1.33656	1.4729
	1000-1500	1.32303	1.04369	1.19787	1.10179	1.09872	1.11888	1.21639	1.23032	1.30649	1.32438	1.10213	1.24212	1.19083	1.34229	0.999653	1.40852	1.05283	1.19876	1.09587	1.18741	1.22171	1.23529	1.34897	1.30368	1.45986	1.14987	1.27854	1.41898	1.37677	1.30387	1.33682	1.09561	1.20216	1.40764	1.30285	1.3067	1.44712	1.23237	1.4441	1.345	1.19144	1.32287
	1500-2000	1.19999	0.94395	1.09024	1.01019	0.999017	1.01146	1.08354	1.10368	1.16855	1.21395	0.994827	1.13434	1.09102	1.21277	0.899009	1.28723	0.942296	1.08227	0.991859	1.05952	1.11202	1.1328	1.22799	1.20462	1.33972	1.06351	1.17061	1.29185	1.27018	1.18351	1.20233	0.997326	1.09477	1.30209	1.19013	1.17702	1.28778	1.11796	1.32391	1.22218	1.07965	1.2106
	2000-2500	0.961362	0.748874	0.859267	0.802575	0.798313	0.802636	0.873532	0.886198	0.948928	0.985747	0.8244	0.930449	0.886311	0.942677	0.68946	1.00131	0.706503	0.820166	0.740489	0.811131	0.873267	0.913453	1.00053	0.950494	1.10027	0.858374	0.936277	1.03474	1.01933	0.919894	0.94112	0.782182	0.893187	1.05857	0.985201	0.921388	1.02555	0.883738	1.05303	0.967261	0.872609	0.942634
	2500-3000	0.805453	0.623955	0.709617	0.665948	0.661887	0.664179	0.728536	0.751642	0.81936	0.836195	0.703638	0.793708	0.752268	0.782699	0.563332	0.812092	0.579384	0.656005	0.598004	0.677861	0.736616	0.779179	0.867884	0.774236	0.959598	0.738336	0.804937	0.864606	0.856337	0.76108	0.793273	0.645546	0.761203	0.900996	0.853949	0.768334	0.867166	0.729118	0.873637	0.791831	0.723196	0.781975
	>3000	NaN	NaN	NaN	NaN	NaN	NaN	NaN	NaN	NaN	NaN	NaN	NaN	NaN	NaN	NaN	NaN	NaN	NaN	NaN	NaN	NaN	NaN	NaN	NaN	NaN	NaN	NaN	NaN	NaN	NaN	NaN	NaN	NaN	NaN	NaN	NaN	NaN	NaN	NaN	NaN	NaN	NaN
Eco 13	0-500	NaN	NaN	NaN	NaN	NaN	NaN	NaN	NaN	NaN	NaN	NaN	NaN	NaN	NaN	NaN	NaN	NaN	NaN	NaN	NaN	NaN	NaN	NaN	NaN	NaN	NaN	NaN	NaN	NaN	NaN	NaN	NaN	NaN	NaN	NaN	NaN	NaN	NaN	NaN	NaN	NaN	NaN
	500-1000	2.94877	2.75504	3.10017	2.46204	2.52608	2.77043	2.97873	2.92655	2.8845	3.00184	2.95741	2.88938	2.72995	2.89201	2.83322	3.1768	2.8118	3.11024	2.80929	2.51246	2.64618	3.05188	3.12225	3.20727	3.11519	2.9762	2.79407	3.18593	3.29758	3.18506	3.2293	3.07566	2.98215	3.16505	2.93643	3.00417	2.98817	3.10878	3.05447	3.2067	2.86556	3.33349
	1000-1500	2.08874	1.85518	2.14695	1.77415	1.71639	1.85591	2.02574	1.95413	1.99309	2.17014	1.99375	2.04477	1.93493	2.11404	1.81511	2.29298	1.81105	2.07023	1.89252	1.75167	1.93745	2.16501	2.30106	2.21709	2.26702	2.05028	2.00055	2.20797	2.32607	2.22833	2.09714	2.03517	1.96241	2.35236	2.09799	2.07328	2.06607	2.16102	2.1091	2.29807	1.94923	2.33278
	1500-2000	1.83433	1.62533	1.86105	1.49423	1.48293	1.58004	1.77679	1.71123	1.70844	1.81974	1.74426	1.7617	1.65424	1.7898	1.63617	2.00041	1.58139	1.86748	1.65674	1.50139	1.66037	1.92389	2.01433	1.99032	1.98505	1.8194	1.73424	1.94215	2.04779	1.95253	1.83654	1.80188	1.74334	2.03704	1.83108	1.77355	1.81779	1.89153	1.82675	2.02643	1.71409	2.10672
	2000-2500	1.50518	1.32079	1.51384	1.1897	1.18307	1.2731	1.44532	1.39555	1.38809	1.46375	1.40626	1.41261	1.32671	1.43421	1.33017	1.63946	1.26957	1.52039	1.3382	1.19554	1.34187	1.59484	1.68226	1.67382	1.65391	1.52947	1.45102	1.63297	1.71969	1.63189	1.52859	1.49268	1.42445	1.68056	1.50746	1.43592	1.49718	1.55873	1.47331	1.65791	1.40339	1.7741
	2500-3000	1.19184	1.03977	1.20894	0.928598	0.931991	1.01813	1.14373	1.11118	1.10944	1.16654	1.10944	1.09968	1.03688	1.10838	1.03067	1.29767	0.982785	1.2057	1.02957	0.945328	1.08048	1.30358	1.39289	1.38549	1.34201	1.25373	1.19426	1.33464	1.41972	1.3543	1.24952	1.20836	1.13475	1.35537	1.20985	1.14481	1.20843	1.26374	1.15753	1.33444	1.12428	1.44916
	>3000	0.910855	0.788119	0.936429	0.69156	0.705958	0.790097	0.87071	0.842286	0.848149	0.896574	0.852	0.811609	0.753316	0.809781	0.781424	0.992224	0.740983	0.935559	0.773177	0.732472	0.843933	1.01062	1.0873	1.09355	1.02524	0.97493	0.913114	1.01627	1.11149	1.07352	0.947466	0.936127	0.874587	1.04435	0.926009	0.886313	0.932813	1.00033	0.882725	1.03673	0.86644	1.13157
Eco 15	0-500	1.60083	1.1925	1.33835	1.34682	1.25319	1.28175	1.48715	1.46396	1.54539	1.4807	1.31771	1.39826	1.33802	1.49125	1.1754	1.63743	1.25067	1.30443	1.21425	1.43585	1.31613	1.33898	1.49422	1.41982	1.61594	1.33831	1.37824	1.54966	1.54976	1.44347	1.53289	1.2491	1.36624	1.41183	1.47128	1.52995	1.72395	1.35714	1.53323	1.41946	1.33197	1.35538
	500-1000	1.3265	0.96155	1.09425	1.08533	1.02544	1.0901	1.23461	1.19535	1.2751	1.26003	1.07252	1.13335	1.0842	1.20075	0.912213	1.35331	1.00361	1.06603	0.994929	1.20583	1.09126	1.12338	1.25061	1.16457	1.40797	1.09096	1.14441	1.34427	1.35336	1.19309	1.26473	1.0492	1.18398	1.20968	1.26065	1.26052	1.46316	1.14769	1.35436	1.22497	1.14704	1.16619
	1000-1500	1.16085	0.84238	0.962978	0.953598	0.918503	0.971709	1.06842	1.03931	1.10764	1.12638	0.948748	0.953061	0.910097	0.992125	0.755076	1.16347	0.85677	0.91581	0.833087	1.02457	0.926565	0.973886	1.07474	1.00127	1.24059	0.914788	0.984062	1.20126	1.21896	1.0334	1.07906	0.922742	1.05225	1.08261	1.09117	1.06776	1.25996	0.995647	1.22446	1.07305	1.00726	1.03216
	1500-2000	0.980328	0.706328	0.808964	0.794626	0.774147	0.823898	0.899557	0.887625	0.942083	0.974419	0.80201	0.78949	0.750017	0.815159	0.598583	0.984657	0.698254	0.767756	0.701339	0.876879	0.789309	0.846635	0.93847	0.859958	1.07702	0.766411	0.850988	1.06572	1.08056	0.889835	0.911449	0.794811	0.926234	0.952799	0.94622	0.906708	1.09262	0.858554	1.0827	0.931101	0.875066	0.899548
	2000-2500	0.817909	0.584198	0.669475	0.64951	0.645767	0.695932	0.769939	0.762673	0.803359	0.838854	0.660088	0.658117	0.624504	0.675057	0.470536	0.832645	0.558752	0.643634	0.577658	0.736853	0.668241	0.73992	0.82037	0.732593	0.926243	0.639392	0.731735	0.928255	0.952736	0.779691	0.804305	0.677647	0.811729	0.853813	0.827104	0.766617	0.941793	0.731878	0.937449	0.796444	0.75257	0.770728
	2500-3000	0.713043	0.502823	0.576537	0.546352	0.537226	0.59972	0.661558	0.635117	0.675762	0.729978	0.562689	0.573267	0.555518	0.576008	0.389718	0.728921	0.460316	0.545874	0.488761	0.63307	0.587141	0.661414	0.72252	0.63915	0.810261	0.530106	0.62445	0.835701	0.857401	0.692571	0.749887	0.604705	0.717245	0.769588	0.72806	0.677469	0.83913	0.638384	0.812574	0.694751	0.672439	0.673133
	>3000	NaN	NaN	NaN	NaN	NaN	NaN	NaN	NaN	NaN	NaN	NaN	NaN	NaN	NaN	NaN	NaN	NaN	NaN	NaN	NaN	NaN	NaN	NaN	NaN	NaN	NaN	NaN	NaN	NaN	NaN	NaN	NaN	NaN	NaN	NaN	NaN	NaN	NaN	NaN	NaN	NaN	NaN
Eco 16	0-500	1.47317	1.09371	1.27006	1.19404	1.2218	1.09482	1.19767	1.2744	1.33464	1.27142	1.09861	1.22088	1.20207	1.32136	1.00359	1.42759	1.03082	1.2299	1.12305	1.23406	1.19713	1.25859	1.375	1.2475	1.5194	1.17647	1.26576	1.48183	1.48543	1.33558	1.43173	1.15108	1.2959	1.41964	1.42745	1.38076	1.62188	1.28462	1.53118	1.34624	1.31236	1.3019
	500-1000	1.42978	1.10664	1.28301	1.15742	1.1784	1.16732	1.2684	1.28632	1.35937	1.38394	1.21207	1.30525	1.25908	1.34605	1.03801	1.46002	1.06012	1.23193	1.15662	1.22862	1.24579	1.34736	1.45365	1.32362	1.54102	1.20881	1.31023	1.50727	1.51872	1.38732	1.39753	1.19297	1.31701	1.49591	1.44062	1.36599	1.5594	1.31042	1.49961	1.366	1.29717	1.30141
	1000-1500	1.37014	1.07366	1.24658	1.09551	1.10597	1.13038	1.23479	1.23199	1.31156	1.38929	1.19977	1.28144	1.24833	1.31619	1.00794	1.43007	1.02815	1.19523	1.12334	1.15306	1.22066	1.33969	1.43013	1.31377	1.48947	1.18144	1.27546	1.457	1.4913	1.35286	1.31453	1.15708	1.25961	1.46517	1.37542	1.30504	1.45797	1.28182	1.42451	1.34079	1.23688	1.26457
	1500-2000	1.14242	0.89552	1.03061	0.902817	0.907097	0.932504	1.04105	1.02233	1.08809	1.19094	0.994947	1.06292	1.04394	1.08419	0.823895	1.19653	0.840476	1.0053	0.910206	0.94559	1.02452	1.14167	1.21371	1.11375	1.27426	0.97356	1.06513	1.23241	1.26907	1.14458	1.09952	0.962346	1.05976	1.2419	1.15163	1.07349	1.20608	1.08061	1.21493	1.14265	1.04855	1.08309
	2000-2500	0.98313	0.775018	0.883542	0.769593	0.770435	0.790447	0.900933	0.869833	0.926918	1.04815	0.8568	0.912012	0.899965	0.922173	0.696261	1.02422	0.703751	0.871235	0.764708	0.785139	0.885275	0.998949	1.04948	0.975905	1.11687	0.820854	0.916097	1.06236	1.10305	0.997426	0.947492	0.827407	0.909995	1.07815	0.992394	0.912398	1.02401	0.94269	1.0487	0.997686	0.906554	0.953255
	2500-3000	0.903295	0.719623	0.822972	0.710274	0.705497	0.722629	0.840163	0.799308	0.85158	1.00456	0.796182	0.831984	0.81725	0.847019	0.636024	0.944722	0.626511	0.809272	0.688868	0.685398	0.823155	0.951659	0.97588	0.937974	1.04957	0.743864	0.840361	0.964636	1.03268	0.937939	0.84495	0.765233	0.837955	1.01577	0.921845	0.829788	0.908555	0.882418	0.956832	0.948106	0.836243	0.903817
	>3000	0.761793	0.598389	0.701449	0.594719	0.589008	0.593347	0.714858	0.662989	0.714564	0.893267	0.657879	0.678979	0.664851	0.71356	0.514619	0.803945	0.499715	0.688964	0.558152	0.544411	0.702038	0.84014	0.841086	0.827585	0.903638	0.6151	0.706804	0.812971	0.927797	0.842035	0.680221	0.65826	0.717094	0.903167	0.778339	0.696476	0.742462	0.760785	0.806686	0.837291	0.705887	0.789457
Eco 17	0-500	NaN	NaN	NaN	NaN	NaN	NaN	NaN	NaN	NaN	NaN	NaN	NaN	NaN	NaN	NaN	NaN	NaN	NaN	NaN	NaN	NaN	NaN	NaN	NaN	NaN	NaN	NaN	NaN	NaN	NaN	NaN	NaN	NaN	NaN	NaN	NaN	NaN	NaN	NaN	NaN	NaN	NaN
	500-1000	1.35056	1.05617	1.17228	1.04008	1.10249	1.20062	1.30529	1.18066	1.2677	1.44996	1.20238	1.24528	1.20951	1.20048	0.907574	1.43764	1.06469	1.1724	1.06073	1.193	1.14371	1.32919	1.39125	1.25464	1.47101	1.12672	1.28884	1.50499	1.53074	1.26045	1.31343	1.18702	1.37165	1.64658	1.4279	1.22918	1.41111	1.25392	1.39835	1.18184	1.15507	1.23004
	1000-1500	1.2791	1.15182	1.18793	1.046	1.1803	1.20779	1.28091	1.13464	1.20865	1.52823	1.19918	1.24789	1.20816	1.1236	0.852856	1.35115	1.03388	1.15203	1.0231	1.14037	1.09501	1.32465	1.34995	1.23475	1.37668	1.09429	1.23865	1.43551	1.43383	1.19349	1.17629	1.11647	1.2857	1.65507	1.35728	1.09005	1.2606	1.22955	1.31908	1.097	1.01955	1.22657
	1500-2000	1.14752	0.964978	1.04579	0.912182	0.965004	1.0011	1.08178	1.00986	1.05104	1.33685	1.02863	1.08734	1.06087	1.02165	0.762886	1.20777	0.896882	1.05605	0.890823	0.99728	1.01148	1.18825	1.22145	1.0751	1.25161	0.940714	1.05641	1.25419	1.27867	1.11637	1.06012	0.983401	1.12312	1.39366	1.20684	0.993637	1.11853	1.08467	1.16684	1.0584	0.986976	1.09936
	2000-2500	0.990182	0.829019	0.90124	0.770291	0.786944	0.814718	0.901735	0.845265	0.885144	1.14985	0.882655	0.920378	0.880263	0.878307	0.653896	1.04763	0.750026	0.914575	0.751379	0.841353	0.871651	1.03283	1.07768	0.945578	1.09241	0.796126	0.898811	1.0732	1.11945	0.996553	0.912955	0.867349	0.944222	1.15423	1.00078	0.851844	0.945151	0.961857	0.996235	0.977895	0.886109	0.972154
	2500-3000	0.832635	0.717123	0.763011	0.637749	0.654851	0.676855	0.759135	0.695766	0.735075	0.983937	0.752638	0.770584	0.72536	0.725307	0.554214	0.893541	0.635694	0.780966	0.638456	0.712853	0.742723	0.898517	0.942468	0.827104	0.930768	0.674187	0.785465	0.930025	0.961218	0.856459	0.775291	0.758723	0.791975	0.976524	0.833927	0.711408	0.794053	0.837309	0.836466	0.865532	0.764424	0.852256
	>3000	0.669735	0.588268	0.607748	0.497459	0.515471	0.537012	0.614921	0.546365	0.576833	0.809287	0.612193	0.608209	0.557509	0.56122	0.437616	0.727133	0.522559	0.653684	0.520492	0.576727	0.610466	0.763374	0.806497	0.708621	0.775146	0.545875	0.669428	0.780607	0.793633	0.713553	0.618152	0.646051	0.654266	0.82764	0.680792	0.572782	0.65032	0.698594	0.675382	0.740526	0.637569	0.726953
Eco 19	0-500	NaN	NaN	NaN	NaN	NaN	NaN	NaN	NaN	NaN	NaN	NaN	NaN	NaN	NaN	NaN	NaN	NaN	NaN	NaN	NaN	NaN	NaN	NaN	NaN	NaN	NaN	NaN	NaN	NaN	NaN	NaN	NaN	NaN	NaN	NaN	NaN	NaN	NaN	NaN	NaN	NaN	NaN
	500-1000	NaN	NaN	NaN	NaN	NaN	NaN	NaN	NaN	NaN	NaN	NaN	NaN	NaN	NaN	NaN	NaN	NaN	NaN	NaN	NaN	NaN	NaN	NaN	NaN	NaN	NaN	NaN	NaN	NaN	NaN	NaN	NaN	NaN	NaN	NaN	NaN	NaN	NaN	NaN	NaN	NaN	NaN
	1000-1500	2.25947	2.07983	2.24187	1.94494	1.92304	2.01306	2.19303	2.08055	2.09414	2.21537	2.21404	2.15964	2.03992	2.09694	2.02523	2.3685	1.99919	2.27027	1.95253	1.84007	1.93821	2.35023	2.3902	2.48822	2.42322	2.21154	2.11631	2.36496	2.45314	2.30417	2.28334	2.22189	2.12812	2.44492	2.19449	2.15392	2.15957	2.21004	2.24535	2.46543	2.163	2.58686
	1500-2000	1.60396	1.44154	1.51875	1.29975	1.26318	1.29988	1.50206	1.41678	1.41751	1.64156	1.52891	1.54741	1.38461	1.51667	1.3045	1.75035	1.33462	1.57758	1.32835	1.33923	1.36433	1.70675	1.74506	1.74652	1.71106	1.47804	1.45752	1.60837	1.73983	1.59313	1.50099	1.45203	1.3787	1.70682	1.44261	1.39858	1.45534	1.54259	1.50876	1.7468	1.44213	1.73804
	2000-2500	1.35195	1.22695	1.26429	1.07538	1.04765	1.09099	1.26333	1.1707	1.17001	1.35055	1.28937	1.28821	1.15804	1.23798	1.1092	1.47016	1.12086	1.34611	1.09614	1.1271	1.12427	1.47881	1.48284	1.54344	1.4719	1.2777	1.22498	1.37472	1.47988	1.36463	1.30445	1.23685	1.17932	1.43707	1.215	1.16555	1.22791	1.30165	1.27797	1.49981	1.23301	1.51974
	2500-3000	1.07762	0.979775	0.995375	0.829487	0.801085	0.841523	0.997924	0.899979	0.901511	1.05125	1.01424	1.00352	0.900363	0.962566	0.893212	1.17695	0.878028	1.08992	0.839902	0.891469	0.885936	1.21874	1.20563	1.29693	1.20165	1.03713	0.979044	1.11901	1.19004	1.11251	1.06761	0.993052	0.935942	1.13999	0.960453	0.918753	0.978413	1.04413	1.02115	1.23132	1.01058	1.27547
	>3000	0.807963	0.72873	0.736043	0.606941	0.572319	0.595997	0.743395	0.640207	0.647527	0.797595	0.741768	0.732269	0.644614	0.718491	0.665275	0.894112	0.647648	0.822952	0.612001	0.66569	0.668049	0.943064	0.930369	1.00995	0.925273	0.789792	0.754473	0.855448	0.88921	0.846913	0.797301	0.743634	0.696494	0.858108	0.724551	0.67932	0.731652	0.79015	0.767774	0.948998	0.77375	0.991373
Eco 20	0-500	NaN	NaN	NaN	NaN	NaN	NaN	NaN	NaN	NaN	NaN	NaN	NaN	NaN	NaN	NaN	NaN	NaN	NaN	NaN	NaN	NaN	NaN	NaN	NaN	NaN	NaN	NaN	NaN	NaN	NaN	NaN	NaN	NaN	NaN	NaN	NaN	NaN	NaN	NaN	NaN	NaN	NaN
	500-1000	3.05172	2.87262	2.98822	2.67411	2.63598	2.87052	3.02953	2.92172	2.84539	2.97081	3.0672	2.94366	2.84367	2.75843	2.86526	3.20692	2.79792	3.13947	2.61917	2.63417	2.57468	3.24637	3.11847	3.39516	3.30926	3.09406	2.8697	3.01631	3.19623	3.02966	3.08819	2.971	2.97017	3.19718	2.89567	2.98405	2.88233	3.0516	3.11359	3.36931	3.03609	3.60608
	1000-1500	2.47705	2.39162	2.41413	2.18176	2.16278	2.29928	2.43432	2.29539	2.28701	2.45413	2.49716	2.48886	2.31832	2.29578	2.32762	2.71054	2.26324	2.60163	2.18104	2.30938	2.10146	2.68706	2.58947	2.75624	2.69629	2.49538	2.40423	2.55214	2.67943	2.54386	2.53596	2.42507	2.40003	2.67532	2.30664	2.35109	2.2666	2.4486	2.51092	2.81511	2.46597	2.85255
	1500-2000	1.99548	1.93405	1.91965	1.72983	1.70111	1.80459	1.92371	1.80358	1.79929	1.95321	1.99065	1.98708	1.83136	1.81347	1.8286	2.17606	1.76651	2.06961	1.70559	1.84545	1.65256	2.17224	2.0944	2.27351	2.18484	1.98755	1.92451	2.03732	2.13947	2.01558	2.00374	1.96281	1.91576	2.17944	1.83154	1.85119	1.82021	1.9497	1.9995	2.3081	1.96633	2.3236
	2000-2500	1.56007	1.51838	1.47563	1.33175	1.29405	1.3546	1.47561	1.36192	1.37487	1.52137	1.53593	1.5315	1.39725	1.40026	1.3993	1.70389	1.33582	1.59228	1.28305	1.42739	1.26025	1.70559	1.64368	1.81307	1.71852	1.53915	1.4947	1.57383	1.63407	1.54999	1.53065	1.53639	1.48617	1.7289	1.41483	1.40985	1.41935	1.50745	1.54526	1.8432	1.52411	1.84639
	2500-3000	1.3024	1.26134	1.22588	1.08271	1.04519	1.08047	1.22487	1.11786	1.13494	1.26971	1.25515	1.27354	1.15364	1.1726	1.14571	1.43922	1.08111	1.31608	1.03766	1.16946	1.04626	1.43618	1.3949	1.54799	1.45188	1.28391	1.22631	1.3233	1.35089	1.29503	1.26681	1.26013	1.20559	1.43859	1.1621	1.13264	1.18358	1.25303	1.27166	1.54167	1.26185	1.5597
	>3000	1.04339	0.958781	0.933738	0.79493	0.765569	0.823934	0.97195	0.896548	0.892455	0.988235	0.973545	1.00199	0.915332	0.957072	0.899759	1.15891	0.854491	1.07122	0.799973	0.886902	0.832597	1.17595	1.15031	1.28629	1.19064	1.01288	0.92156	1.08747	1.1308	1.0697	1.05215	0.954194	0.90103	1.07971	0.890904	0.871329	0.932392	0.996245	0.982463	1.19139	0.993921	1.24074
Eco 21	0-500	NaN	NaN	NaN	NaN	NaN	NaN	NaN	NaN	NaN	NaN	NaN	NaN	NaN	NaN	NaN	NaN	NaN	NaN	NaN	NaN	NaN	NaN	NaN	NaN	NaN	NaN	NaN	NaN	NaN	NaN	NaN	NaN	NaN	NaN	NaN	NaN	NaN	NaN	NaN	NaN	NaN	NaN
	500-1000	NaN	NaN	NaN	NaN	NaN	NaN	NaN	NaN	NaN	NaN	NaN	NaN	NaN	NaN	NaN	NaN	NaN	NaN	NaN	NaN	NaN	NaN	NaN	NaN	NaN	NaN	NaN	NaN	NaN	NaN	NaN	NaN	NaN	NaN	NaN	NaN	NaN	NaN	NaN	NaN	NaN	NaN
	1000-1500	1.49065	1.58344	1.42476	1.2983	1.41541	1.42134	1.53837	1.38583	1.46777	1.71152	1.55155	1.47101	1.37656	1.36087	1.23355	1.6523	1.30856	1.41374	1.3283	1.40124	1.31789	1.66295	1.62625	1.65303	1.51571	1.36318	1.54158	1.64028	1.64228	1.42475	1.27732	1.49054	1.74861	2.14228	1.67419	1.30151	1.46443	1.55725	1.4559	1.45286	1.3551	1.79797
	1500-2000	1.38513	1.50517	1.33425	1.2117	1.29153	1.30271	1.38817	1.26791	1.33116	1.50032	1.40583	1.37793	1.26975	1.24665	1.21141	1.53631	1.21487	1.35791	1.21751	1.34711	1.18898	1.56156	1.50609	1.58905	1.46853	1.30297	1.47918	1.47485	1.46702	1.37727	1.26152	1.48028	1.61095	1.87013	1.50617	1.25632	1.33102	1.43947	1.36727	1.5201	1.39955	1.70929
	2000-2500	1.25321	1.35073	1.19196	1.10381	1.1309	1.15785	1.22096	1.11582	1.16893	1.264	1.27549	1.25222	1.14085	1.13118	1.16207	1.38783	1.10044	1.28756	1.11215	1.26748	1.05436	1.43895	1.36133	1.50348	1.40167	1.24671	1.33873	1.2896	1.28843	1.2595	1.2142	1.36999	1.42936	1.59548	1.31301	1.17568	1.19217	1.27266	1.24908	1.51282	1.32296	1.57315
	2500-3000	1.01991	1.09832	0.972747	0.887197	0.908896	0.935074	0.994686	0.899345	0.956317	1.02802	1.03413	1.02865	0.934723	0.925425	0.955475	1.1356	0.877533	1.06619	0.899119	1.03255	0.84904	1.17166	1.09956	1.24947	1.14298	1.01589	1.10131	1.04252	1.04184	1.03913	0.991943	1.11856	1.12599	1.27276	1.05981	0.95292	0.972191	1.03357	1.02916	1.27079	1.08039	1.28223
	>3000	0.792	0.850353	0.749079	0.673407	0.693232	0.716808	0.766121	0.684104	0.734805	0.779916	0.800219	0.793868	0.718942	0.710391	0.743936	0.880769	0.673465	0.845803	0.679545	0.800649	0.639687	0.910406	0.844113	0.969972	0.875889	0.777896	0.852398	0.789456	0.820064	0.828161	0.770088	0.874733	0.846591	0.969558	0.816094	0.746789	0.756952	0.80586	0.811689	1.006	0.847283	1.00644
Eco 22	0-500	NaN	NaN	NaN	NaN	NaN	NaN	NaN	NaN	NaN	NaN	NaN	NaN	NaN	NaN	NaN	NaN	NaN	NaN	NaN	NaN	NaN	NaN	NaN	NaN	NaN	NaN	NaN	NaN	NaN	NaN	NaN	NaN	NaN	NaN	NaN	NaN	NaN	NaN	NaN	NaN	NaN	NaN
	500-1000	2.91331	2.804	2.90018	2.58161	2.62519	2.7738	3.01503	2.89388	2.71125	2.77413	2.96895	2.83649	2.75728	2.62933	2.78956	3.012	2.72035	2.99113	2.67596	2.70704	2.61392	3.28386	3.2002	3.45093	3.33128	3.18176	2.95892	3.13167	3.17513	2.93353	3.01863	2.99523	2.97968	3.17744	2.87503	2.86466	2.75602	2.91033	2.98049	3.17377	2.88681	3.50647
	1000-1500	2.4514	2.39607	2.41645	2.16081	2.21565	2.29255	2.48408	2.34568	2.3122	2.3496	2.56065	2.39604	2.29416	2.18249	2.38327	2.56932	2.35678	2.53248	2.29944	2.24025	2.11798	2.68069	2.63611	2.82757	2.72377	2.60701	2.48821	2.55448	2.65344	2.47471	2.55584	2.50336	2.52292	2.63024	2.37191	2.38798	2.30877	2.44874	2.515	2.7094	2.50807	2.9775
	1500-2000	1.95604	1.98785	1.90741	1.74562	1.78422	1.84177	1.95222	1.84524	1.83661	1.86031	2.09549	1.96304	1.8341	1.73203	1.9201	2.08943	1.89833	2.0551	1.82996	1.90199	1.66126	2.19566	2.10307	2.27274	2.23247	2.11044	2.05277	2.02103	2.10791	1.98636	2.05413	2.01868	2.08481	2.18747	1.88592	1.9114	1.80626	1.97767	2.02625	2.24416	2.03884	2.40817
	2000-2500	1.49804	1.59073	1.4179	1.32359	1.36225	1.432	1.47726	1.37543	1.40137	1.41256	1.6224	1.50004	1.38491	1.31888	1.46367	1.60535	1.42423	1.59028	1.40008	1.52877	1.26609	1.73689	1.58886	1.76752	1.73613	1.62417	1.59663	1.49658	1.55031	1.5049	1.54486	1.58219	1.65155	1.72819	1.44108	1.42258	1.35877	1.49101	1.49448	1.75538	1.55941	1.85004
	2500-3000	1.08975	1.21487	1.02789	0.946148	0.99901	1.0657	1.06889	0.961741	1.0527	1.07083	1.1415	1.10627	1.00562	0.991112	1.05925	1.17172	0.96611	1.18387	1.03851	1.17339	0.937919	1.32057	1.17492	1.37065	1.26778	1.16215	1.21703	1.09583	1.07362	1.09992	1.08661	1.23544	1.31002	1.3751	1.14061	1.0302	1.03872	1.089	1.05305	1.38403	1.17496	1.38637
	>3000	1.06948	1.21281	1.01009	0.934629	1.00371	1.06127	1.05162	0.947851	1.0403	1.05556	1.11374	1.08957	0.976395	0.974233	1.04529	1.15594	0.943066	1.17419	1.0069	1.14807	0.908097	1.30387	1.14964	1.33643	1.23056	1.15454	1.20143	1.0987	1.06774	1.09494	1.09444	1.21446	1.27535	1.33127	1.11785	0.996572	1.0018	1.06577	1.02753	1.37078	1.16341	1.37899
Eco 23	0-500	NaN	NaN	NaN	NaN	NaN	NaN	NaN	NaN	NaN	NaN	NaN	NaN	NaN	NaN	NaN	NaN	NaN	NaN	NaN	NaN	NaN	NaN	NaN	NaN	NaN	NaN	NaN	NaN	NaN	NaN	NaN	NaN	NaN	NaN	NaN	NaN	NaN	NaN	NaN	NaN	NaN	NaN
	500-1000	2.76472	2.69946	2.6981	2.47653	2.5109	2.47463	2.72094	2.53897	2.65832	2.64306	2.91307	2.58661	2.59816	2.37649	2.63857	2.79448	2.70022	2.67054	2.67832	2.49705	2.42816	2.95615	2.94553	3.13953	3.00644	2.93094	2.8106	2.76139	2.94427	2.67084	2.93087	2.84057	3.0703	3.06131	2.74527	2.64843	2.63118	2.72452	2.86099	2.86912	2.74131	3.30227
	1000-1500	2.39599	2.36353	2.343	2.14745	2.17843	2.16217	2.36739	2.2055	2.28347	2.27623	2.52683	2.2712	2.23874	2.09518	2.30271	2.45846	2.35213	2.36031	2.31719	2.19029	2.11824	2.60088	2.5822	2.74885	2.63105	2.5484	2.45162	2.40296	2.55901	2.31439	2.53097	2.46914	2.64718	2.64843	2.38527	2.31803	2.29031	2.38082	2.48881	2.54162	2.41741	2.91786
	1500-2000	1.8157	1.8956	1.75402	1.67655	1.71261	1.67018	1.82251	1.67899	1.70363	1.70149	1.94224	1.75688	1.66994	1.56681	1.76856	1.92327	1.77898	1.79086	1.73554	1.75728	1.58205	2.01456	1.93904	2.11446	2.0664	1.95197	1.91208	1.78912	1.88744	1.73762	1.88472	1.86962	2.08348	2.08023	1.78847	1.75756	1.71816	1.80761	1.86644	2.02478	1.88737	2.26259
	2000-2500	1.43535	1.5198	1.35039	1.30204	1.33654	1.33854	1.44708	1.31515	1.32395	1.31622	1.55704	1.40382	1.29942	1.20548	1.37426	1.51149	1.36479	1.42248	1.33238	1.40235	1.20229	1.61758	1.50852	1.67633	1.66171	1.56132	1.51884	1.39463	1.4675	1.38574	1.4834	1.48309	1.62784	1.65689	1.3764	1.36384	1.30812	1.41721	1.46096	1.64468	1.48858	1.80267
	2500-3000	1.1561	1.24034	1.08693	1.03888	1.04705	1.07172	1.16348	1.05057	1.04741	1.0357	1.24234	1.09691	1.02822	0.951785	1.08062	1.20491	1.0739	1.12429	1.06324	1.15485	0.963681	1.33979	1.22544	1.4016	1.3956	1.30796	1.27257	1.14754	1.19151	1.16117	1.22818	1.2153	1.32911	1.35826	1.0975	1.09309	1.04811	1.14887	1.17631	1.35672	1.20324	1.49035
	>3000	0.852987	0.92254	0.782954	0.74836	0.753413	0.763496	0.846279	0.754231	0.755016	0.744735	0.910605	0.781256	0.742535	0.655545	0.767884	0.853269	0.797305	0.801723	0.770718	0.83778	0.675918	0.984532	0.898451	1.06153	1.03983	0.982929	0.959188	0.828787	0.889252	0.844038	0.912765	0.899355	1.01638	1.02427	0.804192	0.799312	0.756113	0.829783	0.864981	1.00183	0.880334	1.1287
Eco 41	0-500	NaN	NaN	NaN	NaN	NaN	NaN	NaN	NaN	NaN	NaN	NaN	NaN	NaN	NaN	NaN	NaN	NaN	NaN	NaN	NaN	NaN	NaN	NaN	NaN	NaN	NaN	NaN	NaN	NaN	NaN	NaN	NaN	NaN	NaN	NaN	NaN	NaN	NaN	NaN	NaN	NaN	NaN
	500-1000	1.12228	0.773264	0.959069	0.867951	0.899163	1.01949	1.04383	0.983666	1.02407	1.17097	0.9181	0.955686	0.933603	0.965229	0.72335	1.16758	0.822958	0.929963	0.829547	1.02969	0.941389	1.03671	1.14633	0.958697	1.26423	0.881727	0.960814	1.18825	1.25459	1.02302	1.08826	0.901793	1.08074	1.08021	1.07182	1.01243	1.22262	1.00041	1.2021	1.06239	1.02631	1.03036
	1000-1500	0.998653	0.714925	0.841935	0.772498	0.802692	0.886652	0.907882	0.865169	0.909547	1.05188	0.801812	0.828348	0.817761	0.823465	0.622432	1.043	0.723718	0.832256	0.728202	0.898353	0.822787	0.914794	1.01501	0.847177	1.11118	0.75634	0.840319	1.08188	1.11891	0.910823	0.952676	0.797361	0.956618	0.987791	0.964122	0.883508	1.07366	0.871578	1.08944	0.923476	0.878763	0.913657
	1500-2000	0.856525	0.628872	0.720896	0.662831	0.691629	0.760032	0.767881	0.746576	0.781965	0.92584	0.676077	0.686778	0.685358	0.670834	0.496304	0.893911	0.604272	0.710536	0.60544	0.746463	0.693981	0.795259	0.87719	0.723993	0.944761	0.629129	0.736807	0.959053	0.979543	0.790922	0.822564	0.687916	0.820319	0.890153	0.838557	0.748814	0.921673	0.750958	0.948287	0.789265	0.735433	0.792663
	2000-2500	0.777427	0.571686	0.648215	0.596643	0.620652	0.682729	0.686141	0.678528	0.706039	0.839992	0.603963	0.602164	0.601507	0.587944	0.42009	0.796809	0.531032	0.634954	0.535034	0.666541	0.620347	0.722722	0.797386	0.649583	0.847169	0.562659	0.671241	0.875226	0.895711	0.720781	0.759218	0.622673	0.742384	0.822036	0.762646	0.674663	0.836499	0.67804	0.86573	0.714024	0.662005	0.717931
	2500-3000	0.705272	0.509163	0.587607	0.5464	0.567168	0.616338	0.619802	0.612146	0.644018	0.761256	0.553798	0.55093	0.544667	0.538359	0.374339	0.725258	0.471626	0.566008	0.491978	0.621066	0.568698	0.659688	0.73502	0.596004	0.778999	0.511049	0.600581	0.798351	0.823423	0.663624	0.693228	0.564265	0.686344	0.736095	0.694723	0.614943	0.761493	0.604295	0.795973	0.660529	0.614008	0.657558
	>3000	0.649381	0.470076	0.543294	0.504625	0.523775	0.57269	0.563845	0.551853	0.597498	0.694026	0.508453	0.513569	0.507889	0.500532	0.35428	0.67949	0.434178	0.51344	0.471514	0.600745	0.532438	0.607211	0.684824	0.561987	0.727751	0.48321	0.551268	0.73203	0.76726	0.629536	0.631478	0.516672	0.640019	0.643291	0.645107	0.571892	0.69149	0.536133	0.729533	0.624594	0.58014	0.614781
Eco 77	0-500	0.93162	0.709675	0.801675	0.789466	0.714369	0.792461	0.953234	0.864892	0.915715	0.839702	0.787812	0.804551	0.806167	0.907108	0.758361	0.884712	0.795255	0.803804	0.727464	0.830967	0.738148	0.746086	0.788108	0.837649	1.01611	0.821512	0.805126	0.926722	0.832133	0.831554	0.949406	0.740537	0.786368	0.851425	0.856271	0.84106	0.912707	0.82524	0.938652	0.84986	0.731786	0.788133
	500-1000	1.01615	0.758091	0.872888	0.844083	0.772899	0.814953	0.989482	0.936407	0.998145	0.925038	0.837798	0.849136	0.871865	0.966054	0.800069	0.95053	0.804814	0.843475	0.71758	0.889689	0.772812	0.777055	0.837028	0.879286	1.06181	0.86644	0.868049	0.986476	0.916757	0.926343	1.01604	0.781884	0.846196	0.951235	0.94004	0.939727	1.02814	0.867647	1.02435	0.937295	0.802887	0.875001
	1000-1500	0.864234	0.642103	0.750046	0.719079	0.653474	0.696815	0.845275	0.813186	0.866919	0.797756	0.716641	0.721503	0.739563	0.816309	0.683257	0.795879	0.66127	0.702714	0.590808	0.759709	0.64405	0.641192	0.676285	0.743042	0.91909	0.73865	0.73736	0.862163	0.777753	0.786423	0.866392	0.658561	0.719158	0.817439	0.802349	0.800109	0.875313	0.731385	0.889017	0.801137	0.672048	0.735549
	1500-2000	0.773066	0.569448	0.668452	0.633772	0.573772	0.617158	0.74722	0.726841	0.76606	0.698987	0.633512	0.627784	0.640408	0.707505	0.598501	0.705885	0.57202	0.610125	0.507234	0.674063	0.562594	0.567049	0.57119	0.664726	0.825541	0.662766	0.663644	0.776194	0.698031	0.701203	0.770766	0.571379	0.637619	0.734234	0.717221	0.702201	0.768104	0.632133	0.786773	0.698337	0.585105	0.638436
	2000-2500	0.730241	0.538042	0.626212	0.590869	0.53447	0.57866	0.701164	0.684668	0.711428	0.645894	0.590703	0.579458	0.587723	0.649304	0.555372	0.667343	0.532053	0.56732	0.470209	0.632597	0.527052	0.539419	0.520054	0.630858	0.785135	0.633088	0.636082	0.731943	0.664535	0.660276	0.720848	0.528275	0.599891	0.69267	0.677432	0.653543	0.713198	0.582732	0.733088	0.642789	0.542975	0.594302
	2500-3000	0.607197	0.450643	0.530329	0.491458	0.441759	0.478422	0.599574	0.573339	0.609542	0.552302	0.500161	0.512755	0.512242	0.568024	0.483527	0.57929	0.473054	0.502937	0.422257	0.556755	0.47062	0.457334	0.477709	0.542688	0.701663	0.565435	0.560755	0.649087	0.580176	0.591371	0.624247	0.460144	0.513645	0.59354	0.583153	0.568707	0.604379	0.503448	0.63764	0.549053	0.448861	0.500388
	>3000	0.480657	0.362244	0.424734	0.399587	0.360038	0.392078	0.503887	0.463321	0.494278	0.4501	0.404889	0.427713	0.418672	0.469726	0.394731	0.473528	0.40052	0.426737	0.369173	0.467849	0.402382	0.369812	0.420149	0.451036	0.602162	0.477771	0.474709	0.553807	0.496424	0.515505	0.499357	0.376197	0.422965	0.483339	0.478785	0.44985	0.477713	0.405675	0.5196	0.440133	0.347101	0.393325
Eco 78	0-500	1.48076	1.27279	1.46614	1.30873	1.19012	1.38636	1.48932	1.41352	1.54813	1.51071	1.27038	1.33541	1.4135	1.55766	1.27292	1.47725	1.28009	1.44975	1.28766	1.25642	1.3506	1.3407	1.49456	1.54487	1.56907	1.39532	1.35611	1.56035	1.41031	1.57326	1.56419	1.27883	1.27477	1.53424	1.55177	1.64666	1.63196	1.56224	1.58671	1.60013	1.37114	1.591
	500-1000	1.51933	1.31056	1.54314	1.36063	1.26455	1.46741	1.54223	1.47623	1.60067	1.59445	1.33103	1.38983	1.51609	1.61057	1.31911	1.54735	1.30184	1.51256	1.34716	1.30446	1.41823	1.39669	1.58155	1.62064	1.62347	1.48303	1.40728	1.62623	1.48131	1.66037	1.64919	1.35128	1.33897	1.69101	1.63827	1.71958	1.65794	1.61988	1.65199	1.67303	1.37183	1.62373
	1000-1500	1.41307	1.21459	1.45964	1.24353	1.17421	1.37096	1.42251	1.3774	1.48647	1.49723	1.25806	1.30742	1.45255	1.50804	1.20793	1.43981	1.17755	1.41365	1.2687	1.21919	1.33973	1.31283	1.49905	1.52955	1.53886	1.39881	1.31947	1.53095	1.40539	1.58056	1.56993	1.28851	1.25479	1.64729	1.54679	1.62683	1.55312	1.52457	1.55031	1.59369	1.25521	1.51431
	1500-2000	1.19265	1.01501	1.24347	1.00074	0.956905	1.12502	1.1516	1.13536	1.23631	1.24194	1.04292	1.08291	1.21501	1.26008	0.975376	1.19668	0.93356	1.18453	1.07569	1.02669	1.13439	1.1093	1.29188	1.31031	1.31945	1.18175	1.11998	1.29906	1.18695	1.35961	1.34506	1.08283	1.04805	1.42307	1.30424	1.36629	1.30092	1.27397	1.31	1.37496	1.04473	1.294
	2000-2500	0.962863	0.810834	1.01268	0.786477	0.74552	0.889976	0.901261	0.903922	1.00182	1.00113	0.829688	0.860989	0.981271	1.03003	0.759938	0.982598	0.706164	0.945104	0.867834	0.834251	0.927196	0.892671	1.06493	1.09583	1.09221	0.969269	0.926894	1.05174	0.964479	1.12249	1.13376	0.864048	0.831675	1.18409	1.05629	1.10671	1.0504	1.03112	1.0693	1.14559	0.831671	1.0527
	2500-3000	0.789253	0.676286	0.850989	0.634789	0.592231	0.735453	0.733719	0.739988	0.845907	0.840591	0.682671	0.701169	0.824498	0.86136	0.612914	0.831125	0.54477	0.772989	0.691581	0.675261	0.767798	0.721048	0.874904	0.925335	0.908494	0.811132	0.771409	0.861588	0.798186	0.963046	0.937541	0.698125	0.66898	1.0075	0.86615	0.938142	0.89352	0.868484	0.9082	0.985675	0.670275	0.877981
	>3000	NaN	NaN	NaN	NaN	NaN	NaN	NaN	NaN	NaN	NaN	NaN	NaN	NaN	NaN	NaN	NaN	NaN	NaN	NaN	NaN	NaN	NaN	NaN	NaN	NaN	NaN	NaN	NaN	NaN	NaN	NaN	NaN	NaN	NaN	NaN	NaN	NaN	NaN	NaN	NaN	NaN	NaN

## Sheet: FM100
Ecoregions	Elevation Bands	1979	1980	1981	1982	1983	1984	1985	1986	1987	1988	1989	1990	1991	1992	1993	1994	1995	1996	1997	1998	1999	2000	2001	2002	2003	2004	2005	2006	2007	2008	2009	2010	2011	2012	2013	2014	2015	2016	2017	2018	2019	2020
Eco 4	0-500	12.8103	14.8585	14.705	14.0033	15.6328	15.2545	13.5532	14.1724	12.868	14.4428	14.4327	15.6032	14.741	13.069	15.2292	13.7483	14.9462	14.376	15.9738	15.1807	14.3643	14.2325	13.9004	13.1259	12.3372	15.0767	14.5512	12.787	13.1694	13.388	12.9944	15.3363	14.7165	14.3892	14.7753	13.65	12.7613	13.3346	13.2661	12.8213	14.3068	14.2221
	500-1000	12.5305	14.9	14.3277	13.732	15.0684	14.7365	13.096	13.557	12.069	13.5398	14.2078	15.4089	14.2204	13.021	14.9001	13.7211	14.9986	14.202	15.7814	15.2149	14.3251	14.3361	13.7885	13.0532	12.1205	14.7398	14.1833	12.3904	12.7868	12.6549	12.4139	14.9507	14.4032	13.6116	14.208	13.0864	12.2483	13.0397	12.7065	12.2931	14.1188	13.7033
	1000-1500	11.9649	14.1007	13.1914	13.0775	14.1197	13.5129	12.133	12.5696	11.3659	12.4765	13.2601	14.3209	12.8812	12.2113	13.8598	12.9612	14.3001	13.3919	14.7744	14.8277	13.3006	13.5757	12.7632	12.1519	11.6846	13.6197	13.4452	11.6336	11.9061	11.5838	11.6429	13.6354	13.4354	11.9023	13.0743	11.8277	11.3063	12.1342	11.7408	11.2012	13.3363	12.5446
	1500-2000	11.2833	13.2185	12.0142	12.5584	13.2796	12.433	11.097	11.8714	10.9406	11.7041	12.4895	13.2206	11.8405	11.4421	12.7894	11.7221	13.5572	12.4094	13.3812	14.308	11.894	12.2563	11.2019	10.7484	10.8537	12.1021	12.4027	10.6514	10.723	10.2938	10.8412	11.9671	12.3872	10.2443	11.9286	10.5192	10.4696	11.0076	10.7629	10.1225	12.2688	11.2192
	2000-2500	11.4908	13.3802	11.981	12.9265	13.6196	12.6582	11.4838	12.1549	11.175	11.9871	12.5308	13.3019	11.8658	11.4937	13.0402	11.9156	14.0984	12.4938	13.4423	14.6669	11.8144	12.2068	10.9421	10.5776	10.9897	12.0958	12.5983	10.636	10.5262	9.94454	10.8111	11.9699	12.4846	10.0558	11.9825	10.4244	10.4943	10.9502	10.7083	10.0342	12.423	11.0946
	2500-3000	13.4721	15.7248	14.4434	14.9432	16.1443	15.143	13.7863	14.1701	12.9893	14.133	14.4202	15.5382	13.912	13.1999	15.6499	14.3708	16.3949	15.0217	16.1997	16.4962	14.5329	15.1013	13.7215	13.3113	13.078	14.9931	15.1031	12.8956	12.0792	11.5951	12.8044	15.068	14.8453	12.6505	14.2627	12.913	12.583	13.5672	12.752	12.3944	15.0634	13.6519
	>3000	14.9511	17.373	16.0326	16.214	17.4973	16.5245	14.718	15.3821	14.3748	15.4025	15.7671	17.1256	15.5484	14.4844	17.1699	15.4292	17.5923	16.4521	17.841	18.118	16.0742	16.8664	15.589	15.083	14.3881	16.6584	17.0354	14.6064	12.5867	12.4107	14.4856	16.8437	16.398	14.0598	15.7368	14.4244	14.1062	15.3048	14.2889	13.8979	16.6598	15.0291
Eco 5	0-500	9.37207	10.7598	8.93551	10.2399	10.4087	8.82591	8.80741	9.79365	9.23743	9.14723	9.80804	9.94719	9.31001	8.96343	9.91517	8.9896	11.1969	9.07913	9.00866	12.4989	9.554	9.35389	7.73506	7.98229	8.81632	7.79651	9.53065	7.71021	8.12659	6.8101	8.08671	9.22881	10.7038	6.93736	8.17711	7.13436	7.63581	8.01608	8.55737	7.54778	9.88777	7.23834
	500-1000	9.2742	10.714	8.7799	10.3077	10.4806	9.01328	8.97115	9.73373	9.28736	9.15105	9.72982	9.88919	9.25255	9.03307	9.84314	8.92956	11.2226	9.08953	8.93966	12.5366	9.46341	9.27679	7.67602	7.9777	8.75309	7.59036	9.49502	7.59807	7.94213	6.72143	7.93112	9.19984	10.5199	6.97808	8.19373	7.26603	7.7392	7.96487	8.55062	7.49294	9.79566	7.23439
	1000-1500	8.53209	9.95566	8.1033	9.88329	10.1558	8.799	8.63625	8.9194	8.77937	8.58411	9.01833	9.29337	8.84615	8.71898	9.09507	8.1922	10.4289	8.44581	9.02997	12.1005	8.65278	8.51329	7.15013	7.74073	8.61422	7.36688	9.07019	7.28513	7.18805	6.70353	7.56133	8.37879	9.62623	6.64539	7.85207	7.16895	7.65071	7.45302	8.11215	6.9688	9.25171	6.97418
	1500-2000	8.88002	10.3547	8.458	10.4731	10.817	9.18353	8.86224	9.33806	9.16317	8.92047	9.45411	9.75005	9.30077	9.12008	9.51673	8.37389	10.7866	8.77771	9.52336	12.5152	8.76642	8.59773	7.04824	7.63477	8.64979	7.62349	9.14539	7.34762	7.33873	6.93552	7.85214	8.38657	9.70629	6.89856	8.28408	7.62967	8.0601	7.75157	8.5228	7.29567	9.34093	7.2589
	2000-2500	8.99207	10.5779	8.71901	11.0131	11.3177	9.52306	9.30211	9.57751	9.41515	9.19225	9.57927	10.123	9.7604	9.76686	9.94832	8.44097	10.9167	8.96592	9.89898	12.7588	9.40222	8.90249	7.22396	7.85747	8.88883	7.59118	9.13328	7.46155	7.3327	7.02058	7.93369	8.43136	9.81519	7.1686	8.53726	8.17853	8.42398	7.77135	8.95286	7.39953	9.30492	7.2773
	2500-3000	9.23675	10.8406	9.0656	11.3559	11.5968	9.75407	9.68394	9.67278	9.7678	9.4726	9.76376	10.5693	10.2333	10.4224	10.2436	8.56681	11.0321	9.12362	10.2558	12.9226	9.83559	9.08873	7.56463	8.10669	9.12319	7.73264	9.29771	7.6996	7.38077	7.25982	8.21022	8.54759	10.0276	7.41132	8.83328	8.61694	8.81611	7.85301	9.21841	7.60287	9.31858	7.34229
	>3000	9.61592	11.1861	9.32165	11.9215	11.9736	10.002	10.1702	9.92202	10.1384	9.74511	9.88021	11.153	11.0732	11.0813	10.4605	8.74738	11.2754	9.07472	10.4543	12.9546	9.95211	9.18817	7.97283	8.02785	9.12895	7.97679	9.83123	8.09027	7.65263	7.57606	8.82662	8.8872	10.1822	7.76405	9.32353	9.24103	9.46764	8.14559	9.65868	8.12742	9.52936	7.37547
Eco 11	0-500	10.0889	12.2672	11.5205	11.6309	11.9369	11.7602	10.8435	10.9119	10.4442	10.5011	11.6098	11.4761	11.3427	10.6325	12.4368	10.2079	12.1415	11.181	12.1009	12.5788	10.4631	10.8787	9.97681	10.0298	9.73285	11.8463	10.3258	9.75711	9.21892	9.52854	9.62827	11.0886	10.9051	9.95109	10.7934	9.79879	8.66943	10.1246	9.66773	9.73664	10.6055	10.0792
	500-1000	10.6142	12.6655	11.9283	12.2235	12.1983	12.2022	11.1846	11.3275	10.8741	10.7732	11.9466	12.1834	11.7511	11.0089	12.8662	10.5875	12.5088	11.6042	12.6309	13.1179	10.8547	11.1514	10.4652	10.233	10.2563	12.2397	10.7855	10.0834	9.84728	10.0596	10.2187	11.7439	11.56	10.3767	11.4123	10.4578	9.51257	10.6882	10.253	10.1008	11.1119	10.4437
	1000-1500	10.8165	12.9977	12.0743	12.2262	12.0998	12.4309	11.4267	11.4721	10.9233	10.8009	12.0183	11.9763	11.5705	10.8564	12.8019	10.3979	12.6949	11.8401	12.7184	13.1564	10.7983	11.279	10.6617	10.1797	10.2722	12.3938	10.7101	10.0427	9.82998	10.1758	10.47	11.7949	11.6142	10.0317	11.351	10.5005	9.67778	10.6632	10.255	10.1523	11.0835	10.6529
	1500-2000	10.4081	12.6856	11.6811	11.7339	11.5591	12.1847	11.1778	11.2687	10.6607	10.4135	11.6477	11.4977	11.0138	10.4881	12.3868	9.93484	12.4197	11.561	12.3198	12.9847	10.1935	10.7612	10.2945	9.50155	9.75273	11.823	10.2224	9.59847	9.27621	9.82359	10.2949	11.2711	11.1755	9.3852	10.8634	10.0698	9.45249	10.1488	9.85523	9.75209	10.6764	10.3298
	2000-2500	10.1884	12.8347	11.709	11.864	11.6108	12.4618	11.0877	11.3099	10.3702	10.1183	11.1257	11.0653	10.4751	10.6287	12.755	10.3446	12.9995	11.931	12.9967	13.7086	10.4592	10.6351	9.83232	9.37456	9.31519	11.7866	10.1311	9.56792	9.27149	9.99483	10.4846	11.3832	10.919	9.27239	10.471	10.0699	9.51908	9.93781	9.81253	9.6607	10.4404	10.5236
	2500-3000	10.4785	13.4042	12.2669	12.4961	12.236	13.008	11.6441	11.7728	10.6422	10.5304	11.3638	11.2777	10.5051	11.0682	13.3814	11.1299	13.5569	12.5	13.7051	14.2203	10.9434	10.8717	9.76212	9.83592	9.3069	12.126	10.4044	9.95038	9.41242	10.394	10.8596	11.811	11.1872	9.50727	10.5846	10.2557	9.70762	10.2019	10.1369	10.0923	10.785	10.8039
	>3000	NaN	NaN	NaN	NaN	NaN	NaN	NaN	NaN	NaN	NaN	NaN	NaN	NaN	NaN	NaN	NaN	NaN	NaN	NaN	NaN	NaN	NaN	NaN	NaN	NaN	NaN	NaN	NaN	NaN	NaN	NaN	NaN	NaN	NaN	NaN	NaN	NaN	NaN	NaN	NaN	NaN	NaN
Eco 13	0-500	NaN	NaN	NaN	NaN	NaN	NaN	NaN	NaN	NaN	NaN	NaN	NaN	NaN	NaN	NaN	NaN	NaN	NaN	NaN	NaN	NaN	NaN	NaN	NaN	NaN	NaN	NaN	NaN	NaN	NaN	NaN	NaN	NaN	NaN	NaN	NaN	NaN	NaN	NaN	NaN	NaN	NaN
	500-1000	5.11143	5.72067	5.18468	6.69661	6.57357	6.70317	5.40437	5.30641	5.54345	5.42964	5.21426	5.65815	5.63225	5.38466	5.11066	4.79847	5.41655	5.06285	6.04114	7.25857	6.25386	5.1204	4.89716	4.20237	5.39356	4.69723	5.89967	4.45066	4.39593	4.26584	4.35208	4.37828	4.6773	4.54292	5.58193	5.29428	5.15564	4.94774	5.19268	4.60691	5.2017	3.7275
	1000-1500	7.65455	8.93484	7.50322	9.11951	9.72424	9.13515	7.824	8.366	8.13259	7.43475	7.97912	7.90488	8.27891	7.13235	8.18863	6.7882	9.23805	7.75719	8.98305	10.463	8.08917	7.53534	6.76075	6.91609	7.35012	7.4349	8.12214	6.96827	6.49357	6.48619	7.57703	7.13281	8.09864	5.94237	7.82263	7.60141	7.86729	7.12136	7.92937	6.46916	8.14122	6.09496
	1500-2000	7.92212	9.44356	8.24802	10.1669	10.5513	10.2614	8.48432	8.83724	8.84767	8.33089	8.41264	8.42199	8.80319	7.75133	8.31594	7.2413	9.67922	7.83008	9.34844	10.9358	8.94385	7.62589	7.04214	6.89078	7.68	7.59675	8.5879	7.08729	6.70032	6.74488	7.75204	7.37256	8.28024	6.45951	8.12941	8.25837	8.05054	7.5682	8.50719	6.87714	8.5195	6.14728
	2000-2500	8.36402	9.99256	8.84511	10.9527	11.2766	10.9128	9.08554	9.37411	9.42638	9.04353	9.08632	9.1445	9.49249	8.49814	8.9735	7.74731	10.3777	8.42638	9.95379	11.6842	9.56896	7.92238	7.1132	6.95867	7.94324	7.64319	8.6924	7.07484	6.8265	6.87924	7.94677	7.71284	8.77062	6.90568	8.48293	8.85226	8.45484	7.99493	9.09683	7.32927	8.96552	6.32053
	2500-3000	8.942	10.6179	9.28934	11.6416	11.7994	11.3118	9.70312	9.8706	9.83996	9.5718	9.65874	9.91893	10.2239	9.376	9.88505	8.44519	11.345	9.01882	10.8319	12.3074	9.87318	8.13315	7.06295	6.9823	8.29768	7.75858	8.78053	7.24092	6.91466	6.92207	8.19118	8.08116	9.30386	7.31997	8.83804	9.34524	8.8975	8.34373	9.61054	7.7012	9.42911	6.60047
	>3000	9.55866	11.1676	9.59575	12.2799	12.2876	11.5899	10.2637	10.3246	10.3243	10.0198	9.98688	10.8314	11.2502	10.5126	10.5328	9.00895	12.0908	9.30695	11.3067	12.6427	10.1178	8.53606	7.37156	7.17907	8.87123	8.04394	9.42398	7.888	7.23248	7.18446	8.84766	8.52541	9.69525	7.74994	9.22228	9.77988	9.52679	8.69175	9.96928	8.07686	9.90751	6.95205
Eco 15	0-500	10.0815	12.4653	11.922	11.7326	12.164	12.0533	10.8053	10.9607	10.6785	10.5304	11.8062	12.0995	11.5177	10.8393	12.7359	10.2587	12.0485	12.1331	12.9582	12.6277	11.3145	11.2628	10.6696	10.2309	9.85592	12.0969	11.1477	10.3649	9.68006	10.3619	10.2128	11.5736	11.3059	11.4249	11.4554	10.6711	9.26333	11.2529	10.8794	11.1257	11.4863	11.8398
	500-1000	10.8091	13.5801	12.8917	12.4844	12.8623	12.5342	11.6099	11.8538	11.3938	11.1004	12.8074	13.0352	12.7496	11.8393	14.1707	11.0222	12.983	12.8547	13.7272	12.9657	11.8135	11.7181	11.1945	11.0807	10.2843	12.967	11.7724	10.8444	10.1896	11.2702	10.9773	12.1099	11.6789	11.9514	11.8722	11.274	9.68802	11.7583	10.987	11.3428	11.7345	12.1684
	1000-1500	10.5848	13.4474	12.8655	12.259	12.5856	12.3773	11.7859	12.0191	11.1709	10.781	12.7454	13.3913	13.2089	12.339	14.7578	11.188	13.1569	13.1143	14.0861	13.1755	11.9477	11.7797	11.2882	11.1154	10.1493	13.3928	11.787	10.5777	9.92453	11.3734	11.1551	12.0435	11.4902	11.6534	11.8023	11.4322	9.66643	11.6988	10.5544	11.1953	11.5266	11.9349
	1500-2000	10.8074	13.7733	13.2876	12.5159	13.0431	12.8413	12.2696	12.3862	11.238	10.8742	13.1291	13.7664	13.6602	12.8782	15.5333	11.3909	13.7149	13.6004	14.2399	13.2484	12.0353	11.8516	11.1061	11.2123	10.3294	13.8872	11.8016	10.527	10.0217	11.5549	11.4309	12.2998	11.4893	11.6231	11.7521	11.5709	9.72309	11.811	10.4431	11.2102	11.5882	12.0047
	2000-2500	11.5888	14.5761	14.1216	13.2439	13.829	13.471	12.8791	12.9343	11.6268	11.2576	13.9059	14.3331	14.2422	13.5594	16.5784	11.9417	14.7581	14.3623	14.9085	13.9028	12.6659	12.2784	11.3165	11.8258	10.9621	14.7263	12.3241	10.9502	10.4194	11.8315	11.7338	12.9261	11.8596	11.7699	12.0392	12.1014	10.1931	12.4543	10.9212	11.8255	12.0771	12.6268
	2500-3000	11.9328	15.1245	14.8789	14.1028	14.702	14.002	13.6177	13.8123	12.4043	11.906	14.5999	14.8523	14.6177	14.0315	17.3943	12.449	15.7664	15.0852	15.5924	14.4376	12.9252	13.0323	11.923	12.3976	11.6334	15.7088	13.3167	11.3088	10.8514	12.1722	11.9428	13.3464	12.301	11.9807	12.4523	12.623	10.6612	12.9424	11.6883	12.3768	12.4187	13.056
	>3000	NaN	NaN	NaN	NaN	NaN	NaN	NaN	NaN	NaN	NaN	NaN	NaN	NaN	NaN	NaN	NaN	NaN	NaN	NaN	NaN	NaN	NaN	NaN	NaN	NaN	NaN	NaN	NaN	NaN	NaN	NaN	NaN	NaN	NaN	NaN	NaN	NaN	NaN	NaN	NaN	NaN	NaN
Eco 16	0-500	10.6445	13.5448	12.4734	12.8045	12.8468	14.3125	13.1252	12.7884	11.807	12.0858	13.1627	12.8937	12.6352	12.1706	14.1686	11.3684	13.6892	12.489	13.0262	13.5801	11.8768	11.8524	10.9783	11.6088	10.889	13.7767	11.7708	10.8505	10.4405	11.2163	11.0084	12.6566	12.167	11.2766	11.5057	11.0263	9.42905	11.1627	10.4839	11.4676	10.9901	11.7399
	500-1000	10.6137	13.2055	12.0524	12.569	12.6315	13.1711	12.2858	12.1164	11.1346	10.8314	12.0184	12.0159	11.7879	11.4217	13.4262	10.6365	13.3946	12.1005	12.807	13.4617	11.2343	10.8074	10.1177	10.6196	10.1239	12.8776	11.0359	10.0678	9.72503	10.3326	10.636	11.7785	11.3999	10.2028	10.9137	10.6883	9.38828	10.534	10.0958	10.7894	10.6811	11.4197
	1000-1500	10.3824	12.9434	11.6905	12.3203	12.4874	12.6938	11.7096	11.799	10.7869	10.1295	11.4425	11.5579	11.2278	10.7219	12.8109	10.1587	13.177	11.607	12.5308	13.4966	10.8522	10.2426	9.71499	9.88838	9.65145	12.1801	10.7192	9.6135	9.24025	9.78135	10.4813	11.2335	11.0504	9.62266	10.6335	10.388	9.43752	10.1478	9.91176	10.1967	10.4809	11.0703
	1500-2000	10.8403	13.4009	12.353	12.7983	13.0657	13.201	12.0155	12.2557	11.2147	10.2994	11.9308	12.0239	11.7415	11.2076	13.4178	10.6444	13.866	12.0258	13.3181	14.0995	11.2046	10.5245	9.94807	10.1715	9.75891	12.6036	11.1162	9.86209	9.51897	10.0053	10.9101	11.5668	11.3539	9.91951	10.9953	10.8651	9.95384	10.4892	10.2658	10.4632	10.7391	11.352
	2000-2500	10.9703	13.5532	12.5924	12.9696	13.2887	13.4553	12.0191	12.4899	11.3684	10.2512	12.0616	12.2207	11.9923	11.3715	13.6818	10.9699	14.3638	12.1539	13.7081	14.6232	11.3834	10.6682	10.1149	10.1178	9.68721	12.8356	11.4409	10.0241	9.63699	10.0241	11.1734	11.7618	11.5181	10.0026	11.1179	11.0972	10.3487	10.5722	10.5324	10.5013	10.8869	11.3744
	2500-3000	10.6394	13.2041	12.095	12.5332	12.9436	13.1948	11.3882	12.1517	11.0252	9.57834	11.6151	11.9918	11.946	10.9669	13.1802	10.6013	14.3522	11.6994	13.4468	14.8883	11.1258	10.2721	9.76017	9.3574	9.24413	12.7102	11.6116	10.0189	9.3098	9.56193	11.4399	11.4508	11.2015	9.51584	10.7785	10.8618	10.626	10.1591	10.4932	9.88829	10.7585	10.8407
	>3000	11.3016	13.9973	12.6463	13.1783	13.7281	14.1614	12.0316	12.9565	11.9141	9.84432	12.5248	12.9947	13.083	11.7261	13.8291	11.2452	15.2922	12.3922	14.3602	15.9278	11.9039	10.67	10.2532	9.6069	9.8358	13.4637	12.5252	10.7741	9.4462	9.58292	12.7574	11.8814	11.9038	9.75279	11.5507	11.5684	11.7626	10.7116	11.1965	10.2443	11.8189	11.3042
Eco 17	0-500	NaN	NaN	NaN	NaN	NaN	NaN	NaN	NaN	NaN	NaN	NaN	NaN	NaN	NaN	NaN	NaN	NaN	NaN	NaN	NaN	NaN	NaN	NaN	NaN	NaN	NaN	NaN	NaN	NaN	NaN	NaN	NaN	NaN	NaN	NaN	NaN	NaN	NaN	NaN	NaN	NaN	NaN
	500-1000	11.3164	14.1612	13.4015	13.8041	13.7358	12.4529	12.2855	13.1795	12.465	10.8511	12.7277	12.6586	12.9597	12.3527	14.6703	11.4415	13.644	12.6807	13.776	13.6566	12.1665	11.0103	11.0867	11.787	10.807	12.9236	11.6728	10.6526	10.5252	11.6465	11.1621	11.6323	11.3435	9.5325	11.446	12.255	10.8391	11.8641	11.1052	12.6698	12.5083	12.5597
	1000-1500	11.787	13.0134	12.9469	13.4897	12.9015	12.1711	11.8156	12.9198	12.5165	10.4644	12.7671	12.3056	12.8413	12.5002	14.8357	11.3305	13.9376	12.5603	14.011	13.4744	12.817	11.4766	11.3441	12.0703	11.2367	12.6401	12.1362	10.6936	11.0779	11.9468	12.0182	12.1973	11.7517	8.99206	11.6541	12.9693	11.7181	11.9923	11.5057	13.3388	13.5743	12.0611
	1500-2000	11.1327	13.0682	12.7358	13.309	13.1662	12.533	11.9707	12.6087	12.2998	10.0819	12.7056	12.274	12.6773	12.0241	14.63	10.9558	13.815	11.8036	13.9884	13.2901	12.012	10.9062	10.635	11.6795	10.5362	12.7363	12.1705	10.2227	10.5194	11.037	11.6594	11.7596	11.4014	9.13098	11.2769	12.3223	11.3588	11.5109	11.2798	12.1523	12.3248	11.5899
	2000-2500	10.78	12.938	12.6089	13.2933	13.4732	13.2059	12.0934	12.877	12.2904	9.80123	12.5346	12.3244	12.9639	11.8837	14.401	10.8025	14.0324	11.6624	14.1295	13.369	11.9214	10.7174	10.101	11.1973	10.1958	12.8797	12.2357	10.0978	10.2068	10.6302	11.7292	11.4564	11.5236	9.4811	11.4277	12.1363	11.5479	11.0146	11.2491	11.2081	11.8604	11.2781
	2500-3000	11.0486	12.9836	12.7053	13.6318	13.852	13.7335	12.3598	13.3636	12.6624	9.98208	12.6666	12.6222	13.4137	12.3639	14.5327	10.9047	14.3929	11.9205	14.3866	13.4198	12.1036	10.6307	9.89316	11.0542	10.3121	13.0438	12.166	10.0414	10.4401	10.8767	12.0235	11.5579	11.8522	9.7177	11.7846	12.4138	11.8835	10.9849	11.5424	10.9165	12.1506	11.1339
	>3000	12.0497	13.6708	13.546	14.6878	14.884	14.5621	13.0869	14.2772	13.6383	10.7593	13.4066	13.6317	14.5527	13.6233	15.4733	11.5502	15.0508	12.3212	14.8837	13.9081	12.7012	10.7732	10.0683	11.1307	10.76	13.625	12.3233	10.3098	11.1719	11.4291	12.9886	11.9231	12.4088	9.94502	12.4481	13.2298	12.6231	11.6093	12.3612	11.1599	12.9623	11.3165
Eco 19	0-500	NaN	NaN	NaN	NaN	NaN	NaN	NaN	NaN	NaN	NaN	NaN	NaN	NaN	NaN	NaN	NaN	NaN	NaN	NaN	NaN	NaN	NaN	NaN	NaN	NaN	NaN	NaN	NaN	NaN	NaN	NaN	NaN	NaN	NaN	NaN	NaN	NaN	NaN	NaN	NaN	NaN	NaN
	500-1000	NaN	NaN	NaN	NaN	NaN	NaN	NaN	NaN	NaN	NaN	NaN	NaN	NaN	NaN	NaN	NaN	NaN	NaN	NaN	NaN	NaN	NaN	NaN	NaN	NaN	NaN	NaN	NaN	NaN	NaN	NaN	NaN	NaN	NaN	NaN	NaN	NaN	NaN	NaN	NaN	NaN	NaN
	1000-1500	6.25618	7.33134	7.06546	8.08144	8.42401	8.38993	6.93167	7.47346	7.4009	6.71377	6.57172	7.15534	7.26062	6.96371	7.06698	6.41121	7.95865	6.67582	8.59706	9.18687	8.20385	6.36869	6.16296	5.31096	6.10336	6.23628	7.34111	6.06519	6.0504	5.98143	6.44673	6.26395	6.8793	5.66759	7.2707	7.19958	7.28081	6.81344	6.95472	5.61863	6.77055	4.85691
	1500-2000	8.41468	9.67854	9.60703	10.6662	11.3396	11.1762	9.24166	9.9072	9.94367	8.31845	8.95733	9.21123	10.0219	8.79665	9.88512	7.76962	10.7454	8.4666	11.0135	10.9792	10.2065	8.30214	7.85648	7.36535	8.08566	8.6526	9.37707	8.0778	7.62817	7.7577	8.75347	8.5949	9.89784	7.38486	9.75067	9.72682	9.53186	8.51549	9.07075	7.02482	9.13235	7.00229
	2000-2500	8.78982	9.94063	10.2001	11.1964	11.9019	11.6278	9.71069	10.3812	10.5508	9.0379	9.33293	9.68964	10.3932	9.605	10.2019	8.39436	11.2675	9.00266	11.7666	11.3862	11.0551	8.42212	8.18285	7.31719	8.2677	8.69861	9.79797	8.27483	7.9265	7.91663	8.67163	8.8824	10.1319	7.94831	10.258	10.1995	9.85414	8.90966	9.44741	7.28103	9.32048	7.01171
	2500-3000	9.73368	10.89	11.3075	12.4763	13.1831	12.9013	10.7808	11.6042	11.848	10.2614	10.5257	10.8154	11.5508	10.8544	11.1226	9.52946	12.5475	9.96801	13.1716	12.3914	12.2352	8.98288	8.91844	7.69727	9.00502	9.3621	10.7662	8.89632	8.74517	8.52406	9.21656	9.78111	11.225	8.98802	11.3043	11.131	10.7922	9.78753	10.3469	7.93252	10.098	7.40117
	>3000	11.0396	12.2618	12.6983	14.0071	14.6724	14.5273	11.9321	13.2005	13.3885	11.3477	12.1376	12.3332	13.4133	12.2055	12.7189	10.8677	14.1172	11.2861	14.7405	13.7637	13.6308	9.94052	9.82436	8.53856	10.2913	10.5159	11.9047	10.0014	10.1303	9.61389	10.6863	11.1893	12.8153	10.2464	12.5167	12.326	12.1189	10.9917	11.5809	8.89266	11.4174	8.38241
Eco 20	0-500	NaN	NaN	NaN	NaN	NaN	NaN	NaN	NaN	NaN	NaN	NaN	NaN	NaN	NaN	NaN	NaN	NaN	NaN	NaN	NaN	NaN	NaN	NaN	NaN	NaN	NaN	NaN	NaN	NaN	NaN	NaN	NaN	NaN	NaN	NaN	NaN	NaN	NaN	NaN	NaN	NaN	NaN
	500-1000	4.72333	5.51996	5.65094	6.13075	6.58184	5.90348	5.29019	5.61826	5.68276	5.35273	4.94132	5.55675	5.1376	5.99826	4.88952	5.08933	5.60885	5.14586	7.19628	6.7009	6.95148	4.82758	5.41869	4.40771	4.79584	4.65685	5.54584	4.78324	4.78462	4.57343	4.55934	4.82008	4.93949	4.78253	6.20656	5.40005	5.86482	5.23534	5.0969	4.42363	4.94754	3.62037
	1000-1500	6.29513	6.79009	7.12028	7.60107	7.85588	7.61808	6.9754	7.29281	7.25686	6.64463	6.17633	6.53566	6.68139	7.04432	6.52883	5.97215	7.34113	6.36869	8.42484	7.24518	8.36569	6.07559	6.54274	5.66064	5.92462	5.78799	6.72904	5.98211	5.92683	5.5878	5.78282	6.18014	6.6174	5.60135	7.66713	7.08938	7.39707	6.56982	6.26639	5.00232	6.12593	4.75204
	1500-2000	7.29242	7.77651	8.48059	8.88801	9.20491	9.01682	8.25539	8.63236	8.69131	7.85737	7.36113	7.77797	8.0352	8.29678	7.82869	7.07303	8.87044	7.49619	9.86115	8.4525	9.85634	7.14903	7.54256	6.32945	6.84139	6.84046	7.84203	7.14105	7.05368	6.7285	6.99852	7.09282	7.78886	6.41894	8.7813	8.36386	8.49656	7.69029	7.44938	5.76107	7.27208	5.53611
	2000-2500	8.09059	8.58005	9.66372	9.93291	10.3817	10.2622	9.21979	9.81001	9.70576	8.75514	8.3012	8.85353	9.24113	9.18627	8.81884	7.86362	10.1889	8.44001	11.0396	9.31785	10.8628	7.95357	8.27534	6.85476	7.53294	7.64939	8.66555	8.08511	8.17585	7.66129	7.9906	7.83995	8.716	7.03486	9.64776	9.41985	9.43662	8.54379	8.39454	6.35493	8.18919	6.17704
	2500-3000	8.44734	9.02681	10.0728	10.5988	11.1398	11.0054	9.61508	10.2649	10.0712	9.05459	8.82578	9.18346	9.61667	9.53203	9.30614	7.99299	10.9134	8.74411	11.6624	9.90545	11.1916	8.13968	8.3744	6.88992	7.72023	7.92591	9.18616	8.24662	8.60516	7.89906	8.31003	8.30012	9.39879	7.40905	10.1008	10.0826	9.79323	8.87738	8.91973	6.68827	8.62696	6.39502
	>3000	9.38385	10.2187	11.4074	12.3763	12.8408	12.4698	10.6537	11.158	11.4403	10.3568	10.2324	10.1218	10.5433	10.575	10.5153	8.81878	12.3529	9.32168	13.204	11.8678	12.2196	8.37159	8.77917	7.0216	8.4101	8.87887	10.8875	8.61588	8.59524	8.22648	8.5039	9.53292	10.9476	8.89848	11.4446	11.098	10.627	9.70915	10.1551	7.63386	9.47108	6.91675
Eco 21	0-500	NaN	NaN	NaN	NaN	NaN	NaN	NaN	NaN	NaN	NaN	NaN	NaN	NaN	NaN	NaN	NaN	NaN	NaN	NaN	NaN	NaN	NaN	NaN	NaN	NaN	NaN	NaN	NaN	NaN	NaN	NaN	NaN	NaN	NaN	NaN	NaN	NaN	NaN	NaN	NaN	NaN	NaN
	500-1000	NaN	NaN	NaN	NaN	NaN	NaN	NaN	NaN	NaN	NaN	NaN	NaN	NaN	NaN	NaN	NaN	NaN	NaN	NaN	NaN	NaN	NaN	NaN	NaN	NaN	NaN	NaN	NaN	NaN	NaN	NaN	NaN	NaN	NaN	NaN	NaN	NaN	NaN	NaN	NaN	NaN	NaN
	1000-1500	12.0316	11.5301	12.7343	13.7251	12.6893	12.3975	11.4177	12.4138	12.1081	10.8231	11.8962	12.1243	12.9695	12.0931	12.6693	11.0381	13.6787	12.6577	13.2032	12.7611	12.8869	11.5801	11.4437	10.6877	11.715	11.6986	11.4241	10.6769	11.011	11.4732	12.8604	10.546	9.61589	6.99521	10.4293	12.5021	11.2388	10.6463	11.0614	11.7199	12.2159	8.88727
	1500-2000	11.3917	10.5565	12.1343	12.7728	12.1017	12.0159	11.1553	11.8743	11.6147	10.6013	11.2673	11.6245	12.3142	11.6968	11.8674	10.5235	13.0845	11.7628	12.8673	11.6106	12.7418	10.6485	10.8234	9.73129	10.6978	11.012	10.3624	10.478	10.8057	10.4391	11.7207	9.48829	9.36717	7.47515	10.3616	11.6818	11.2515	10.2358	10.8706	10.311	10.8642	8.45199
	2000-2500	10.7956	10.0833	12.0339	12.1179	11.9771	11.9868	11.1205	11.8953	11.435	10.8442	10.6085	11.2634	11.8602	11.3569	11.0604	10.2605	12.5103	10.7871	12.4666	10.5608	12.605	9.94691	10.4271	8.86566	9.84598	10.1692	9.89161	10.4709	10.8452	9.91691	10.6536	9.02463	9.24687	8.00691	10.566	11.1197	11.0545	10.2434	10.6968	8.74991	9.87577	7.95983
	2500-3000	10.8383	10.1871	12.1656	12.3158	12.2986	12.2489	11.2174	12.0969	11.3889	10.8481	10.6601	11.2796	11.8676	11.3569	10.9847	10.2589	12.8296	10.4719	12.6874	10.613	12.7863	9.98568	10.5468	8.77231	10.0926	10.2272	9.90639	10.6611	10.9819	9.82915	10.6437	9.13361	9.76852	8.48633	10.8842	11.1841	11.075	10.278	10.6986	8.40874	9.88127	8.05562
	>3000	11.1104	10.4525	12.6214	12.7828	12.9037	12.9143	11.7962	12.6582	11.7838	11.3702	10.8892	11.5898	12.1522	11.7543	11.2269	10.4863	13.3551	10.3314	13.3307	10.8074	13.486	10.2249	10.9582	9.14677	10.7414	10.6234	10.3376	11.2782	11.0401	9.80029	10.9588	9.43744	10.4119	9.09575	11.3928	11.2965	11.3768	10.5437	10.8168	8.48243	10.1731	8.27955
Eco 22	0-500	NaN	NaN	NaN	NaN	NaN	NaN	NaN	NaN	NaN	NaN	NaN	NaN	NaN	NaN	NaN	NaN	NaN	NaN	NaN	NaN	NaN	NaN	NaN	NaN	NaN	NaN	NaN	NaN	NaN	NaN	NaN	NaN	NaN	NaN	NaN	NaN	NaN	NaN	NaN	NaN	NaN	NaN
	500-1000	5.5464	5.9661	6.33989	6.74115	6.95578	6.75	5.51813	5.92731	6.32471	6.08705	5.3374	6.07645	5.73259	6.90313	5.70683	6.03853	6.29894	5.88253	7.17906	6.95369	7.33033	4.95114	5.43671	4.20565	5.08348	4.67572	5.72648	5.24277	5.14635	5.30651	4.89847	5.05192	5.14531	5.38972	6.54696	5.94948	6.4217	6.0194	5.72563	5.19706	5.53472	3.90433
	1000-1500	6.7335	6.98902	7.5459	7.94877	7.93244	8.08418	6.76385	7.11928	7.0799	7.0216	6.02345	7.04949	6.77247	8.06951	6.52859	6.88957	7.00927	6.96645	7.97758	7.95317	8.78226	6.22313	6.51764	5.31965	6.06489	5.65283	6.57979	6.44084	6.16451	6.29179	5.89631	5.9656	5.98959	6.23422	7.57396	6.99917	7.52222	6.87748	6.62976	6.03767	6.2074	4.67742
	1500-2000	8.2673	8.18912	9.28933	9.52326	9.28454	9.6368	8.68861	8.99492	8.92367	8.84891	7.37488	8.47849	8.52699	9.76284	8.24629	8.50802	8.71087	8.45981	9.83	8.81744	10.6438	7.62636	8.18127	6.82507	7.15669	6.81993	7.83748	8.17305	7.86889	7.69816	7.35189	7.47658	7.21743	7.12082	9.12202	8.57015	9.25588	8.23101	7.99356	7.05346	7.47392	5.8601
	2000-2500	10.0945	9.62599	11.4384	11.4181	11.03	11.0112	10.5885	11.0584	10.8295	10.8111	9.16035	10.3404	10.7113	11.3994	10.2205	10.3646	10.8359	10.0299	11.5504	9.85651	12.2781	9.23747	10.1694	8.38071	8.69482	8.34541	9.38981	10.3095	10.1815	9.55352	9.50917	9.0853	8.65741	8.40103	10.7733	10.7991	11.3058	10.2853	10.3981	8.43808	9.17345	7.49712
	2500-3000	11.5123	10.4869	12.702	12.6914	12.0766	11.6435	11.6502	12.5838	11.5475	11.7207	10.8775	11.4568	12.1701	11.7951	11.3634	11.308	12.5842	10.6901	12.1347	10.1143	12.9996	9.75186	11.0165	8.8306	9.85165	9.82306	9.84237	11.3798	11.9323	10.337	11.1055	8.94775	9.0088	8.80001	11.108	11.6549	11.5528	11.0817	11.7203	8.47068	9.89601	8.30244
	>3000	11.5157	10.2131	12.7122	12.6206	11.6676	11.3748	11.6877	12.598	11.2133	11.7688	10.9821	11.3614	12.2702	11.7487	11.4027	11.258	12.6735	10.7444	12.4538	10.3145	13.2314	9.76492	11.1393	9.07386	10.2672	9.90765	9.78055	11.1249	11.7973	10.1138	10.65	9.33462	9.10505	8.9637	11.1563	11.8245	11.8021	11.1196	11.7536	8.43159	9.88322	8.19521
Eco 23	0-500	NaN	NaN	NaN	NaN	NaN	NaN	NaN	NaN	NaN	NaN	NaN	NaN	NaN	NaN	NaN	NaN	NaN	NaN	NaN	NaN	NaN	NaN	NaN	NaN	NaN	NaN	NaN	NaN	NaN	NaN	NaN	NaN	NaN	NaN	NaN	NaN	NaN	NaN	NaN	NaN	NaN	NaN
	500-1000	6.84782	7.14	7.7102	8.02897	8.27512	9.18327	7.3444	7.8062	7.02786	7.62798	6.32662	8.01493	6.71918	8.66883	7.17206	7.55058	7.19007	8.45915	7.82859	8.25551	8.91325	6.84858	6.79681	5.53237	6.55344	5.82438	6.81602	7.40842	6.51269	7.29137	6.1332	5.99966	5.58921	6.24496	7.13644	7.09403	7.34054	6.85882	6.52028	6.74508	6.72754	5.12442
	1000-1500	7.22034	7.41735	8.14182	8.32705	8.5464	9.32884	7.63214	8.17975	7.53699	8.01381	6.65229	8.25633	7.22639	8.92581	7.45441	7.88769	7.53253	8.5609	8.29071	8.59083	9.18562	7.04159	7.01735	5.71453	6.7491	6.06935	7.11166	7.65153	6.78651	7.62848	6.49642	6.29631	5.87444	6.53161	7.54166	7.45087	7.72632	7.30639	6.89644	6.98498	6.83821	5.20228
	1500-2000	8.95452	8.77126	10.1786	9.91866	9.6809	10.6191	9.41438	10.0667	9.64963	9.92429	8.37161	9.82157	9.39358	10.9884	9.21059	9.47579	9.38641	10.3335	10.2933	9.81504	11.1311	8.56645	8.91503	7.39307	7.88542	7.4584	8.48635	9.50619	8.80689	9.31466	8.30519	8.0299	7.08058	7.56688	9.52843	9.2447	9.44707	8.92323	8.71075	8.22296	8.11666	6.44789
	2000-2500	10.1855	9.84373	11.7377	11.3411	10.9692	11.6191	10.6094	11.3668	11.1463	11.3748	9.45792	10.8804	10.8717	12.3494	10.6721	10.8565	11.018	11.2976	11.7562	10.7707	12.4986	9.63556	10.2518	8.59723	8.84807	8.34093	9.63554	10.6638	10.2059	10.1723	9.57168	9.19666	8.49318	8.55778	11.0076	10.6774	11.056	10.1867	10.0253	9.07221	9.27297	7.39819
	2500-3000	11.0252	10.523	12.5097	12.2057	12.0617	12.4467	11.5433	12.3593	12.1932	12.5045	10.4251	12.0585	11.9523	13.2923	11.7947	11.8761	12.1786	12.2271	12.645	11.3685	13.2717	10.2519	11.0105	9.10678	9.29125	8.70176	10.029	11.2814	10.9879	10.5495	10.1282	10.0068	9.37559	9.2464	11.9959	11.5787	11.9051	10.9071	10.761	9.68086	10.1301	7.96157
	>3000	12.5992	12.1808	14.1028	13.63	13.6408	14.0099	13.0888	13.988	13.7046	14.1133	11.7504	13.6454	13.4648	15.0703	13.3875	13.589	13.4306	13.6362	13.8425	12.9358	14.6519	11.5962	12.3628	10.1103	10.7057	9.84889	11.2994	12.8247	12.2066	12.1084	11.5898	11.2796	10.6642	10.4266	13.3749	12.6865	13.3609	12.3899	12.2288	11.2114	11.5347	8.972
Eco 41	0-500	NaN	NaN	NaN	NaN	NaN	NaN	NaN	NaN	NaN	NaN	NaN	NaN	NaN	NaN	NaN	NaN	NaN	NaN	NaN	NaN	NaN	NaN	NaN	NaN	NaN	NaN	NaN	NaN	NaN	NaN	NaN	NaN	NaN	NaN	NaN	NaN	NaN	NaN	NaN	NaN	NaN	NaN
	500-1000	11.5187	14.9144	13.6878	13.6419	13.5394	12.4883	12.9047	13.0998	12.5375	11.5063	14.058	14.028	13.6829	13.2596	15.6975	11.5753	14.3801	13.7685	14.761	13.7792	12.2366	11.9704	11.2266	12.4569	10.7379	14.3277	12.799	11.833	11.1044	12.722	11.8877	13.3084	12.2386	12.5509	12.5072	12.7738	10.7393	12.736	11.0942	11.8564	12.136	13.0071
	1000-1500	11.5636	14.647	13.9149	13.6945	13.6715	12.8964	13.2805	13.3044	12.6182	11.4213	14.3908	14.4261	14.0407	13.6507	16.099	11.7082	14.7565	13.9264	15.2111	13.9994	12.5733	12.1136	11.1985	12.6433	10.8678	14.5631	12.9514	11.4286	10.9473	12.6203	11.9253	13.2572	12.4232	12.407	12.5944	12.9074	10.6622	12.8324	11.0652	12.0549	12.5811	12.9297
	1500-2000	11.7141	14.6762	14.2165	13.8734	13.9169	13.2537	13.7258	13.5241	12.7315	11.4547	14.7874	14.8414	14.4226	14.1958	16.8189	11.8143	15.2575	14.1704	15.6968	14.2813	13.0846	12.3721	11.3231	13.0783	11.377	15.023	13.0664	11.3319	11.0021	12.6662	12.0697	13.3195	12.6728	12.1612	12.753	13.0555	10.8811	13.0483	11.2078	12.3885	13.1288	12.9121
	2000-2500	11.7532	14.7352	14.3737	13.9577	14.0812	13.4683	14.0548	13.5612	12.8446	11.581	14.9898	15.1166	14.7246	14.4852	17.3782	12.0273	15.5534	14.4108	15.9608	14.4251	13.3235	12.5051	11.3513	13.3698	11.7368	15.2453	13.1843	11.3981	11.0635	12.7012	12.1174	13.4762	12.8135	12.1433	12.8099	13.1415	11.0269	13.2409	11.2826	12.5211	13.3427	13.0267
	2500-3000	11.9982	15.1191	14.7906	14.2505	14.515	13.9411	14.4486	14.0087	13.061	11.8847	15.3414	15.4516	15.0061	14.7781	17.856	12.4129	16.1094	15.0697	16.2413	14.5775	13.7177	12.9571	11.6799	13.6172	12.0421	15.8155	13.63	11.8101	11.3525	13.0009	12.693	14.0633	13.1856	12.6984	13.0997	13.5077	11.4836	13.8163	11.6059	12.7301	13.6805	13.3344
	>3000	12.3136	15.3947	15.3505	14.9017	15.4797	14.6275	15.0058	14.7333	13.3514	12.3863	16.0154	16.0059	15.3329	15.4105	18.4184	12.7779	16.7581	16.0023	16.7202	14.8822	14.4528	13.6882	12.2725	13.8891	12.5076	16.5516	14.1579	12.5239	11.8708	13.5573	13.694	14.8838	13.7888	13.748	13.7718	14.1651	12.1879	14.7891	12.3341	13.1613	14.4766	13.8068
Eco 77	0-500	12.9174	14.7801	15.0523	14.4833	15.6143	14.9008	13.148	13.7803	13.1866	14.4783	13.9194	14.8728	14.0036	13.3202	15.423	13.6558	14.5457	15.0753	16.2984	14.3832	15.2493	15.2845	14.3215	13.8889	12.4188	15.3113	14.5252	13.5066	13.6834	13.9657	12.8755	15.1648	14.4669	14.6251	15.107	14.7079	14.0693	14.0913	13.453	14.518	15.4669	15.6134
	500-1000	11.6248	13.7881	13.6197	13.379	14.1265	13.7398	12.0853	12.5014	11.8	12.6757	12.8111	14.0094	12.6103	12.2216	13.9888	12.6211	13.6406	13.9409	15.496	13.6325	14.0497	14.1155	13.4733	12.786	11.4169	14.3179	13.1423	12.4074	12.064	12.2738	11.5612	13.8779	13.2292	12.8243	13.4512	12.8207	12.114	12.7724	11.8229	12.7058	13.8927	13.6857
	1000-1500	11.8501	13.9968	13.7764	13.523	14.3448	13.8861	12.2975	12.6083	11.8577	12.7266	12.9328	14.1793	12.7758	12.4629	14.1279	13.0521	14.1428	14.4509	15.9614	13.8207	14.4829	14.4166	14.1937	13.0364	11.5027	14.5564	13.3271	12.3438	12.2434	12.5276	11.8952	14.151	13.4151	12.9582	13.5813	13.016	12.2985	13.027	11.9018	12.9432	14.1925	14.0622
	1500-2000	11.5565	13.7502	13.385	13.3412	14.1582	13.5091	12.0275	12.2695	11.783	12.3557	12.812	14.0633	12.6334	12.4135	13.8505	12.7476	14.0086	14.2368	15.912	13.6307	14.2304	13.7208	14.3385	12.5372	10.9883	14.1415	12.7657	11.8735	11.6451	12.0456	11.8377	13.9768	13.0492	12.5015	13.2062	12.8109	12.0584	12.9371	11.668	12.7809	13.9926	13.925
	2000-2500	11.104	13.368	12.9585	13.0794	13.9182	13.0238	11.5295	11.8411	11.6083	11.8807	12.5647	13.8575	12.339	12.204	13.4791	12.2254	13.6413	13.8028	15.6676	13.3293	13.802	12.9129	14.183	11.9033	10.2807	13.5662	12.014	11.3581	10.916	11.4806	11.6371	13.5655	12.548	11.9805	12.7005	12.4293	11.6448	12.6664	11.2545	12.4156	13.5117	13.5364
	2500-3000	12.2647	14.3499	14.2232	14.188	15.1208	14.5738	12.5182	12.8203	12.3189	13.3111	13.3749	14.1875	13.1595	12.8007	14.6309	12.8543	14.4751	14.8651	16.4287	13.8202	14.6465	14.6089	14.4105	13.1619	11.1032	14.3435	12.9042	12.0616	11.8108	11.9907	12.2043	14.4575	13.4398	13.1106	13.6224	13.4552	12.8403	13.7185	12.043	13.5641	14.9721	14.8979
	>3000	14.1795	16.1477	16.2523	15.7462	16.748	16.4814	13.8782	14.3339	13.7975	15.3972	15.0881	15.5608	14.9697	14.0239	16.5268	14.3522	16.1123	16.5825	17.7278	15.1455	16.1227	16.9623	15.3546	14.9435	12.4422	15.6411	14.456	13.3106	13.0497	13.0184	13.5858	16.2881	15.1559	14.9544	15.3867	15.6165	14.9469	15.8195	13.7281	15.6111	17.026	17.035
Eco 78	0-500	10.798	11.9964	11.3417	11.363	12.2204	11.6269	10.6851	11.574	10.5314	11.765	11.8799	12.9437	11.7779	11.3854	12.3365	11.2111	12.5102	11.7477	12.6754	13.2837	11.471	11.9181	11.3195	10.6259	10.8524	11.6789	12.2897	10.6099	10.7775	9.90994	10.6574	12.4564	12.3576	10.9013	11.334	10.1258	10.0991	10.3794	10.9191	10.0884	11.7581	10.4406
	500-1000	10.2661	11.5615	10.5491	10.5694	11.2956	10.6333	9.8999	10.7656	9.86466	10.9727	11.0702	12.1039	10.5503	10.4449	11.5005	10.4591	11.8197	10.7442	11.6059	12.5473	10.4343	11.0963	10.1909	9.71111	10.0476	10.4647	11.4285	9.71892	9.90807	8.94463	9.69966	11.4907	11.2577	9.22587	10.258	9.06867	9.4432	9.51024	10.0005	9.13836	11.1912	9.80746
	1000-1500	9.8347	11.0653	9.85513	10.3206	10.9104	10.1274	9.60354	10.3092	9.52957	10.5065	10.4042	11.3978	9.67345	9.83371	11.1977	10.1412	11.6297	10.138	10.9073	12.0462	9.70091	10.4416	9.44205	9.06888	9.40936	9.78898	10.8265	9.17981	9.29475	8.33286	9.16644	10.7712	10.5961	8.24181	9.58226	8.49838	9.03245	9.03352	9.4994	8.47683	10.7851	9.44828
	1500-2000	9.86343	11.0634	9.73536	10.8529	11.278	10.4711	10.1493	10.5706	9.80573	10.7436	10.5181	11.5384	9.78698	9.99732	11.6551	10.4196	12.292	10.2057	10.805	12.0854	9.63161	10.3678	9.22788	8.83134	9.34092	9.76816	10.752	9.20154	9.33258	8.24477	9.21282	10.9563	10.6771	8.04544	9.57278	8.66834	9.32672	9.30516	9.63971	8.53956	11.0053	9.5899
	2000-2500	10.4119	11.6017	10.0652	11.5848	12.0353	11.1663	11.114	11.2702	10.4172	11.3921	11.1719	12.1932	10.4547	10.4723	12.4875	10.9464	13.3613	10.8448	11.2357	12.6594	10.0399	10.9327	9.5488	9.04962	9.73317	10.1526	10.953	9.64904	9.78545	8.51349	9.435	11.7021	11.3208	8.24758	10.0834	9.24249	9.95565	9.94523	10.1601	8.96991	11.6659	10.2295
	2500-3000	11.1622	12.0082	10.4172	12.2513	12.7488	11.5845	11.8851	11.9146	10.8793	11.8822	11.6784	12.8544	10.9178	10.9413	13.0413	11.3558	14.1446	11.48	12.0972	13.4665	10.5542	11.6584	10.1163	9.59085	10.2272	10.5948	11.3207	10.2707	10.2688	8.78882	10.0367	12.4752	12.0659	8.57992	10.7464	9.66668	10.3669	10.5075	10.6519	9.4047	12.3953	10.8831
	>3000	NaN	NaN	NaN	NaN	NaN	NaN	NaN	NaN	NaN	NaN	NaN	NaN	NaN	NaN	NaN	NaN	NaN	NaN	NaN	NaN	NaN	NaN	NaN	NaN	NaN	NaN	NaN	NaN	NaN	NaN	NaN	NaN	NaN	NaN	NaN	NaN	NaN	NaN	NaN	NaN	NaN	NaN

## Sheet: FM1000
Ecoregions	Elevation Bands	1979	1980	1981	1982	1983	1984	1985	1986	1987	1988	1989	1990	1991	1992	1993	1994	1995	1996	1997	1998	1999	2000	2001	2002	2003	2004	2005	2006	2007	2008	2009	2010	2011	2012	2013	2014	2015	2016	2017	2018	2019	2020
Eco 4	0-500	16.267	18.2725	19.254	16.9296	20.3563	20.2636	17.0964	17.7569	15.7781	18.713	17.9408	19.7776	18.656	15.8329	21.2119	17.045	19.0793	18.7969	20.6934	18.7178	18.4358	18.0361	17.3836	15.9158	15.6652	18.4487	19.1032	15.9827	16.1567	17.1238	16.0652	20.0056	18.8246	18.5862	17.8609	17.3933	15.2178	16.5871	16.8767	15.2678	17.3846	18.0973
	500-1000	15.9524	18.2761	18.5754	16.6717	19.6975	19.5334	16.5361	16.9773	15.0144	17.7945	17.6667	19.4918	18.2419	15.8796	20.7546	17.0543	19.3441	18.5999	20.1879	18.9834	18.2573	18.0408	17.1113	15.8106	15.5758	18.0907	18.6873	15.6463	15.7455	16.3085	15.5828	19.469	18.6654	17.8615	17.1985	16.6751	14.7768	16.2232	16.2646	14.7255	17.15	17.4968
	1000-1500	14.98	16.9979	16.5986	15.7058	18.134	17.4455	14.9773	15.3814	13.9493	16.1689	16.2308	17.8955	16.4661	14.7174	18.7243	15.891	18.2741	17.2992	18.4098	18.4756	16.5064	16.6648	15.5361	14.5007	14.9056	16.4998	17.445	14.5632	14.3942	14.5903	14.598	17.3975	17.2749	15.6977	15.5343	14.7621	13.6065	14.9048	14.8157	13.4477	15.9569	15.6289
	1500-2000	13.9125	15.6362	14.5754	14.8287	16.7474	15.5562	13.2391	14.1085	13.1085	14.8123	14.9944	16.2363	15.0536	13.589	16.7644	14.1425	17.215	15.7843	16.2667	17.8627	14.3832	14.7786	13.3871	12.6429	13.8242	14.4209	15.9016	13.26	12.8147	12.6018	13.533	14.9494	15.924	13.4497	13.852	12.7854	12.5703	13.344	13.3501	12.1922	14.5424	13.6872
	2000-2500	14.213	15.8737	14.5197	15.2322	17.1742	15.7231	13.5496	14.3481	13.383	15.1099	15.1354	16.3327	15.2286	13.6914	17.0712	14.4009	17.8126	15.9249	16.3364	18.4834	14.3442	14.8213	13.1238	12.5667	14.1512	14.403	16.1278	13.3752	12.5625	12.2124	13.5425	14.9997	16.1013	13.1835	13.8575	12.5835	12.5697	13.3194	13.349	12.1968	14.8055	13.5868
	2500-3000	16.8042	18.974	18.1799	17.8231	20.4829	19.1923	16.7371	17.1849	15.9505	18.0563	17.6817	19.5424	17.8033	15.9632	20.9287	17.722	20.6351	19.4266	20.066	20.652	18.2843	18.6231	16.7041	16.0341	16.6918	18.0685	19.437	16.3292	14.7297	14.8976	15.945	19.0545	19.0184	16.6402	16.8462	15.8993	14.9152	16.6667	16.1881	14.9507	17.9548	17.0376
	>3000	17.9818	20.262	19.6918	18.8524	21.3299	20.2776	17.4916	18.2964	17.2701	19.1246	18.714	20.9949	19.1004	17.067	22.1697	18.6491	21.4196	20.6351	21.5322	21.942	19.5533	20.1663	18.3695	17.6679	17.629	19.441	21.1012	17.893	15.1622	15.6005	17.3045	20.5173	20.2303	17.8183	18.0545	17.2182	16.1022	18.1441	17.4196	16.2645	19.1622	18.1334
Eco 5	0-500	10.9125	12.009	9.9907	11.3892	12.7758	10.0502	9.51881	10.5365	9.84176	10.6834	10.9455	11.3617	11.1137	10.062	11.8778	10.5096	13.6917	10.8232	9.99024	15.1609	10.6513	10.8518	8.82497	9.1841	11.102	8.51922	11.6155	9.89994	9.06439	7.51445	9.34982	11.2495	12.9846	8.64396	8.95297	7.85165	8.67941	9.33722	9.86383	8.77355	11.5767	8.55478
	500-1000	10.8394	12.034	9.89016	11.4435	12.8482	10.2842	9.68127	10.5165	9.97616	10.7289	10.9558	11.2806	11.1144	10.185	11.7902	10.4405	13.7495	10.8213	9.95351	15.2462	10.6287	10.8382	8.8225	9.24142	11.0901	8.36516	11.6231	9.82566	8.92423	7.49348	9.21951	11.2275	12.836	8.69384	8.97606	8.02213	8.84512	9.29487	9.82619	8.7364	11.4797	8.60304
	1000-1500	10.0184	11.333	9.22223	10.9654	12.4254	9.9902	9.28207	9.68178	9.59879	10.1104	10.2586	10.5311	10.5113	9.90718	10.8826	9.53862	12.8054	10.0235	9.88224	14.6337	9.8278	9.98078	8.28305	8.94409	10.8733	8.15289	11.0213	9.41617	8.09506	7.44647	8.74989	10.1841	11.8134	8.16949	8.51761	7.90099	8.78864	8.70544	9.24052	8.15536	10.8175	8.37295
	1500-2000	10.4245	11.8135	9.59716	11.577	13.1274	10.4586	9.52832	10.1255	10.0582	10.4149	10.8626	11.141	11.0313	10.3529	11.2943	9.69288	13.2585	10.4729	10.4219	15.034	10.0264	10.026	8.21015	8.8273	10.8667	8.44595	11.1669	9.48583	8.26348	7.72662	9.14664	10.134	11.9178	8.39908	8.97947	8.44421	9.45355	9.0894	9.72349	8.61812	10.8168	8.6281
	2000-2500	10.4893	12.0395	9.90503	12.0994	13.6223	10.8593	9.95062	10.2578	10.4346	10.6111	10.9584	11.4664	11.4541	11.0519	11.5714	9.74774	13.3899	10.6345	10.7201	15.1536	10.7501	10.4107	8.55497	9.05978	11.1814	8.39235	11.0858	9.59905	8.16455	7.78822	9.18457	10.169	11.9489	8.531	9.17702	9.00114	9.8587	9.07966	10.1135	8.59751	10.7637	8.63699
	2500-3000	10.6221	12.3328	10.2988	12.4191	13.8498	11.1021	10.3469	10.2674	10.94	10.8434	11.0083	11.8333	11.7739	11.7484	11.7509	9.89851	13.5394	10.7737	10.9684	15.1428	11.1636	10.6269	9.04	9.31223	11.4299	8.4966	11.1142	9.78963	8.154	7.96942	9.3792	10.2099	11.9995	8.63418	9.34797	9.43988	10.2364	9.12331	10.2646	8.69818	10.8149	8.75199
	>3000	10.9679	12.7143	10.5659	13.0274	14.127	11.4648	10.9087	10.4573	11.4338	11.0772	11.0776	12.3016	12.4799	12.4345	11.9065	10.1817	13.7608	10.6923	11.1665	14.8884	11.428	10.6286	9.6199	9.25891	11.411	8.80064	11.5172	10.1036	8.45037	8.21789	9.9362	10.4963	11.9787	8.90299	9.67928	10.0437	10.8838	9.41072	10.6096	9.21133	11.0767	8.84012
Eco 11	0-500	11.7804	14.4544	13.4578	13.2403	14.1408	13.9111	12.5215	12.2107	12.1843	12.2517	13.421	13.6899	13.4471	12.2973	15.407	11.9183	14.6225	13.1505	14.2245	14.8801	11.9368	12.3907	11.8103	11.4915	11.6211	13.8596	12.5582	11.5942	10.4837	11.1326	11.6815	12.9669	13.1616	12.1471	12.1695	11.38	9.98283	11.7563	11.305	11.289	12.317	11.7667
	500-1000	12.2825	14.7518	13.8201	13.8549	14.4022	14.4203	12.7586	12.5146	12.5621	12.3858	13.7789	14.2018	13.9597	12.6479	15.7577	12.3406	14.9178	13.5322	14.7006	15.5929	12.237	12.5507	12.2237	11.4941	12.1189	14.1429	13.0636	11.9055	11.1131	11.674	12.3239	13.6381	13.8083	12.5379	12.7806	12.0258	10.9277	12.1121	11.718	11.421	12.8279	12.1581
	1000-1500	12.8294	15.4327	14.3092	14.284	14.6047	15.1083	13.3183	12.9	12.8263	12.6163	14.1372	14.2786	14.2013	12.7393	16.0111	12.3898	15.3471	14.0506	15.0764	15.9465	12.3872	12.9417	12.6923	11.7005	12.443	14.5619	13.2203	12.057	11.2055	12.0868	12.9351	14.038	14.2673	12.3227	12.8812	12.2807	11.3928	12.2339	11.9951	11.7667	13.0666	12.7207
	1500-2000	12.7456	15.3743	14.1801	14.1956	14.2843	15.3037	13.2715	12.9096	12.7419	12.4297	14.0447	14.0329	13.979	12.543	15.9317	12.1266	15.3265	14.0974	14.9706	16.0819	11.9708	12.5374	12.5721	11.1484	12.246	14.139	13.0069	11.8074	10.8018	11.8839	13.1184	13.7743	14.1551	11.7916	12.5679	12.0176	11.4024	11.8439	11.8833	11.5783	12.8677	12.6135
	2000-2500	13.1923	16.696	15.0723	15.3141	15.0138	16.8638	14.1057	13.8394	12.9525	12.9157	14.283	14.4448	13.8858	13.3624	17.3937	13.1876	16.8215	15.2261	16.4953	17.7311	12.9526	12.997	12.6905	11.7605	12.42	14.8949	13.4092	12.4276	11.2519	12.7378	14.0431	14.9573	14.6278	12.2484	12.8096	12.6367	12.05	12.2361	12.7548	12.1367	13.2424	13.462
	2500-3000	13.8004	17.9577	16.1766	16.6341	16.0921	17.9106	15.2372	14.8295	13.5996	13.7692	14.9521	14.9955	14.126	14.2368	18.4736	14.526	17.7654	16.0113	17.5847	18.739	13.8532	13.4311	12.8788	12.7549	12.5756	15.6039	13.9885	13.1883	11.6496	13.5902	14.8221	16.0487	15.2277	12.6753	13.2796	13.1473	12.5003	12.9565	13.6517	13.0698	13.9926	14.0443
	>3000	NaN	NaN	NaN	NaN	NaN	NaN	NaN	NaN	NaN	NaN	NaN	NaN	NaN	NaN	NaN	NaN	NaN	NaN	NaN	NaN	NaN	NaN	NaN	NaN	NaN	NaN	NaN	NaN	NaN	NaN	NaN	NaN	NaN	NaN	NaN	NaN	NaN	NaN	NaN	NaN	NaN	NaN
Eco 13	0-500	NaN	NaN	NaN	NaN	NaN	NaN	NaN	NaN	NaN	NaN	NaN	NaN	NaN	NaN	NaN	NaN	NaN	NaN	NaN	NaN	NaN	NaN	NaN	NaN	NaN	NaN	NaN	NaN	NaN	NaN	NaN	NaN	NaN	NaN	NaN	NaN	NaN	NaN	NaN	NaN	NaN	NaN
	500-1000	5.57515	6.32144	5.81706	6.99778	7.31394	7.4206	5.61161	5.51478	5.99568	6.17519	5.45751	6.14286	6.03	6.01901	5.54311	5.22264	6.09927	5.20372	6.15681	8.13621	6.77164	5.47869	5.41069	4.32044	5.97705	5.01553	6.68312	5.04414	4.71063	4.3629	4.64865	4.72746	5.14191	5.00499	5.71153	5.55321	5.56059	5.74212	5.52325	4.95967	5.87226	4.33184
	1000-1500	8.68112	10.1874	8.52425	9.84717	11.3161	10.4219	8.54849	9.15633	9.34211	8.4124	8.75522	8.94374	9.60738	7.92633	9.26104	7.8061	10.9477	8.63539	10.0342	12.0871	9.25856	8.31624	7.58693	7.66103	8.49376	8.21471	9.50458	7.96374	7.21845	7.25106	8.91227	8.26361	9.82079	6.66378	8.19431	8.4227	9.29479	8.19346	8.79883	7.37649	9.36352	6.8903
	1500-2000	9.15349	10.9652	9.44481	11.0067	12.2543	11.7545	9.38031	9.68642	10.1276	9.57693	9.30906	9.64205	10.1839	8.71173	9.42018	8.40009	11.6502	8.73178	10.4761	12.6863	10.2553	8.5688	8.10671	7.68995	9.09181	8.59028	10.2029	8.23749	7.58152	7.54436	9.22804	8.50541	9.9858	7.33021	8.63137	9.18131	9.46777	8.84425	9.43402	7.84983	9.97704	7.05334
	2000-2500	9.82475	11.7697	10.1855	11.9768	13.2261	12.6165	10.0394	10.3125	10.8953	10.5281	10.147	10.4981	11.1245	9.5947	10.1705	9.07745	12.6608	9.47435	11.2559	13.6373	11.0422	9.10899	8.37708	7.89657	9.59466	8.75891	10.4983	8.43486	7.84917	7.71756	9.65528	8.97189	10.637	7.95119	9.07618	9.87698	9.9845	9.46474	10.1812	8.40633	10.7168	7.35941
	2500-3000	10.6441	12.6865	10.8151	12.9459	14.1292	13.3662	10.7999	11.0145	11.5351	11.2898	10.8639	11.413	12.232	10.6569	11.2663	10.0329	14.0935	10.2553	12.3269	14.6821	11.6616	9.57909	8.55655	8.21828	10.2857	9.08279	10.8248	8.89585	8.12046	7.92595	10.2576	9.62687	11.487	8.59524	9.55291	10.5862	10.7236	10.0863	10.9287	8.93892	11.5678	7.80044
	>3000	11.2724	13.2373	11.2269	13.757	14.786	13.8261	11.4542	11.4647	12.1578	11.7736	11.225	12.3294	13.2766	12.0297	12.0269	10.7106	15.0284	10.7302	12.7562	15.204	12.149	10.0563	9.00074	8.50843	11.002	9.42469	11.4514	9.73453	8.46496	8.2778	11.0157	10.271	11.9712	9.15379	9.95116	11.1427	11.5792	10.5474	11.3933	9.31302	12.1467	8.31477
Eco 15	0-500	11.8756	14.9006	14.3426	13.5925	14.7872	14.3436	12.4459	12.3929	12.6297	12.1384	13.8559	14.9967	13.8291	12.6791	15.7459	12.006	14.0239	14.3637	15.4471	14.9929	12.915	13.0505	12.5179	11.6208	11.5501	14.0473	13.2657	12.1725	10.8082	11.965	11.9881	13.5942	13.7143	14.1556	12.9656	12.8153	10.6531	12.9038	12.5185	12.7443	12.9286	13.7658
	500-1000	12.7354	16.456	15.9393	14.5398	15.7908	15.1145	13.659	13.6907	13.6267	13.0043	15.1793	16.1575	15.3798	13.999	17.6419	12.9008	15.2847	15.3937	16.4845	15.687	13.569	13.8238	13.3678	12.9946	12.2329	15.3423	14.0846	12.9522	11.5616	13.2321	13.1138	14.6599	14.5241	15.0711	13.7743	13.7218	11.2159	13.6502	12.8091	13.1873	13.5179	14.3348
	1000-1500	12.9367	16.9537	16.6349	14.9502	16.0799	15.5354	14.4558	14.4445	13.8628	13.1977	15.7725	17.1102	16.3749	15.0265	18.9411	13.5114	16.0953	16.162	17.4183	16.5091	14.2713	14.2283	13.982	13.5699	12.5487	16.2836	14.5189	13.2048	11.6841	13.8416	13.7563	15.1245	14.9672	15.2303	14.1238	14.3132	11.4555	14.0227	12.7249	13.4287	13.852	14.6033
	1500-2000	13.7137	17.9419	17.8717	15.7229	17.1452	16.7072	15.5909	15.5405	14.3913	13.8711	16.8223	18.2035	17.5215	16.1523	20.5291	14.2957	17.4166	17.3781	18.2384	17.2361	15.1443	14.9828	14.4547	14.3059	13.3543	17.4703	15.1661	13.7561	12.3599	14.8041	14.6903	16.0767	15.7583	15.8826	14.5854	15.0819	11.941	14.7082	13.1979	14.0006	14.4955	15.412
	2000-2500	14.9251	19.2235	19.171	16.7344	18.3645	17.8414	16.6547	16.612	15.0583	14.6561	17.9469	19.2911	18.5834	17.2718	22.1976	15.3299	19.0483	18.6572	19.3771	18.5534	16.3455	15.9139	15.0458	15.3853	14.4571	18.8647	16.2189	14.5696	13.2714	15.7193	15.5223	17.1832	16.6304	16.4208	15.2116	16.0208	12.7584	15.8072	14.0962	15.1115	15.3937	16.719
	2500-3000	15.2216	19.9529	20.2393	17.8194	19.5418	18.5943	17.6566	17.7312	16.0036	15.5286	18.8902	20.0437	19.1342	17.6794	23.3593	15.9297	20.3086	19.3393	20.1609	19.3544	16.7245	17.371	16.2025	16.3329	15.4365	20.1755	17.8887	15.0865	13.9377	16.1145	15.8809	17.7612	17.3977	16.7356	15.6927	16.697	13.4908	16.3301	15.2525	15.8238	15.9746	17.1919
	>3000	NaN	NaN	NaN	NaN	NaN	NaN	NaN	NaN	NaN	NaN	NaN	NaN	NaN	NaN	NaN	NaN	NaN	NaN	NaN	NaN	NaN	NaN	NaN	NaN	NaN	NaN	NaN	NaN	NaN	NaN	NaN	NaN	NaN	NaN	NaN	NaN	NaN	NaN	NaN	NaN	NaN	NaN
Eco 16	0-500	13.1952	17.3714	16.2072	15.9895	16.2242	18.0951	16.222	15.6212	14.5321	14.9143	15.9993	16.6207	15.8269	14.9882	19.0204	14.1453	17.4929	15.9087	17.004	17.3071	14.5508	14.6106	13.8325	14.2974	13.818	17.3398	14.8099	13.4532	12.3204	14.5826	14.25	16.6001	16.3907	14.8349	13.9026	13.8238	11.6245	13.5457	12.9711	14.4743	13.5177	14.8558
	500-1000	12.9508	16.7255	15.3929	15.3713	15.8921	16.8032	15.1209	14.7335	13.6039	13.4959	14.6056	15.597	14.7533	14.045	17.9684	13.1331	17.0839	15.2329	16.3209	17.0177	13.7978	13.2637	12.7649	13.1394	12.8833	16.1298	13.9833	12.5395	11.4772	13.2628	13.8377	15.3543	15.1489	13.2976	13.0022	13.1952	11.57	12.6902	12.4537	13.4948	13.1575	14.404
	1000-1500	12.4871	16.1813	14.6905	14.7818	15.548	16.1139	14.1629	14.2025	12.9805	12.4851	13.6644	14.9223	14.0198	13.0095	16.9256	12.3394	16.7192	14.4962	15.6078	16.8677	13.1454	12.42	12.1129	12.0509	12.2462	15.0412	13.5618	11.9053	10.8326	12.2141	13.5339	14.3453	14.4212	12.3169	12.4437	12.6215	11.4793	12.0173	12.1467	12.5622	12.8019	13.7744
	1500-2000	13.1148	16.8791	15.584	15.473	16.3474	16.8893	14.5391	14.8297	13.5847	12.7654	14.2823	15.4917	14.7272	13.5647	17.6974	12.9192	17.6431	15.041	16.4584	17.6778	13.6628	12.8185	12.5501	12.5398	12.5145	15.5224	14.1467	12.2971	11.3118	12.597	14.2327	14.7581	14.8378	12.7302	12.9011	13.2373	12.2098	12.4505	12.684	12.9527	13.1315	14.2252
	2000-2500	13.3473	17.2484	15.9667	15.7679	16.7117	17.4381	14.5143	15.1667	13.8638	12.7415	14.4325	15.7523	15.1853	13.7192	18.019	13.2836	18.3095	15.2396	16.911	18.3634	13.9552	13.0154	12.8679	12.489	12.5931	15.7057	14.7165	12.5478	11.52	12.5872	14.7183	14.9982	15.0761	12.8373	13.0664	13.4781	12.8102	12.5749	13.1487	13.063	13.2524	14.3242
	2500-3000	13.0058	16.94	15.2237	15.1065	16.3274	17.2789	13.7048	14.5545	13.5613	11.7786	13.7496	15.4922	15.4079	13.0983	17.1928	12.7951	18.2874	14.6908	16.5715	18.649	13.6374	12.4854	12.3304	11.3771	12.0481	15.3818	15.1331	12.5513	11.091	11.7144	15.1292	14.5782	14.6803	12.2447	12.5357	13.0139	13.2745	12.0165	13.0585	12.3558	13.0485	13.5111
	>3000	13.643	17.7287	15.3396	15.4794	17.1509	18.3037	14.3222	15.1069	14.5162	11.714	14.4575	16.3903	16.7551	13.6974	17.3573	13.4513	19.2304	15.2654	17.4378	19.6494	14.4418	12.6869	12.4595	11.3459	12.4857	15.9787	16.2763	13.3019	11.1227	11.1934	16.56	14.7245	15.3266	12.3616	13.0193	13.3806	14.6289	12.4845	13.4951	12.8461	14.1788	13.6299
Eco 17	0-500	NaN	NaN	NaN	NaN	NaN	NaN	NaN	NaN	NaN	NaN	NaN	NaN	NaN	NaN	NaN	NaN	NaN	NaN	NaN	NaN	NaN	NaN	NaN	NaN	NaN	NaN	NaN	NaN	NaN	NaN	NaN	NaN	NaN	NaN	NaN	NaN	NaN	NaN	NaN	NaN	NaN	NaN
	500-1000	12.7481	16.5933	15.4749	15.5151	15.8453	14.317	13.8022	15.0343	14.261	12.4197	14.5741	14.7193	15.0005	14.4631	17.2653	13.2573	15.8987	14.4753	15.8902	16.4291	13.8034	12.293	12.8566	13.5411	12.5859	14.7925	13.8647	12.2729	11.9443	13.6157	12.9024	13.6765	13.7518	11.4628	13.0475	13.9169	12.7963	13.324	12.4085	14.8367	14.5765	14.2502
	1000-1500	13.687	15.2966	15.341	15.6784	15.0748	14.2071	13.1921	15.0641	14.5942	12.1084	14.9186	14.6691	15.3313	14.7302	18.1399	13.1759	16.8008	14.5228	16.6348	16.0911	15.0404	13.2181	13.3776	13.9913	13.2663	14.5388	14.4699	12.4304	12.9959	14.2759	14.284	14.5439	14.6102	10.9088	13.7074	15.0286	14.078	13.818	13.1803	15.7535	16.1184	14.0986
	1500-2000	13.1243	15.8662	15.4293	15.6172	15.7173	15.0636	13.6609	14.9407	14.7139	11.9155	15.0247	14.8724	15.4163	14.3427	18.375	12.9895	17.0744	14.0451	17.0091	16.2359	14.4534	12.818	12.8257	13.9016	12.8004	14.9528	14.8624	12.1565	12.447	13.389	14.4232	14.3618	14.4974	11.2992	13.3579	14.5162	13.8079	13.3727	13.0833	14.7225	14.794	13.8228
	2000-2500	12.968	16.2014	15.6655	15.9414	16.5207	16.5813	14.2617	15.6597	15.0903	11.8458	15.1204	15.268	16.1934	14.5484	18.5133	13.0911	17.7435	14.4102	17.6112	16.7065	14.841	13.0717	12.5363	13.7306	12.7424	15.6024	15.3763	12.2508	12.2621	13.2672	15.1353	14.4813	15.1691	12.0092	13.7064	14.7259	14.3959	13.1053	13.5506	14.0666	14.6147	13.8016
	2500-3000	13.5313	16.4023	15.9912	16.5817	17.2283	17.5919	14.8218	16.4141	15.7592	12.2286	15.6358	15.8924	17.0448	15.5569	18.8615	13.4205	18.4946	14.989	18.2431	16.9635	15.4081	13.3409	12.5511	13.8557	13.0288	16.1636	15.6188	12.2205	12.8546	13.8976	15.9211	15.0207	15.9741	12.4547	14.4541	15.351	15.0839	13.3903	14.3254	13.9894	15.3843	13.9159
	>3000	14.7606	17.032	16.8136	17.6641	18.4494	18.3488	15.4947	17.3113	16.8212	13.0977	16.611	17.0543	18.5119	17.2326	19.7449	14.1084	19.4814	15.3626	18.7807	17.4939	16.2063	13.5441	12.7896	13.9744	13.4402	17.0234	15.8936	12.2392	13.9384	14.6501	17.1238	15.5433	16.6582	12.5587	15.2813	16.1263	16.0221	14.3046	15.2319	14.188	16.473	14.0614
Eco 19	0-500	NaN	NaN	NaN	NaN	NaN	NaN	NaN	NaN	NaN	NaN	NaN	NaN	NaN	NaN	NaN	NaN	NaN	NaN	NaN	NaN	NaN	NaN	NaN	NaN	NaN	NaN	NaN	NaN	NaN	NaN	NaN	NaN	NaN	NaN	NaN	NaN	NaN	NaN	NaN	NaN	NaN	NaN
	500-1000	NaN	NaN	NaN	NaN	NaN	NaN	NaN	NaN	NaN	NaN	NaN	NaN	NaN	NaN	NaN	NaN	NaN	NaN	NaN	NaN	NaN	NaN	NaN	NaN	NaN	NaN	NaN	NaN	NaN	NaN	NaN	NaN	NaN	NaN	NaN	NaN	NaN	NaN	NaN	NaN	NaN	NaN
	1000-1500	7.38623	8.8675	8.4442	9.04429	10.4176	10.0103	8.07173	8.74708	8.73644	8.39572	7.42186	8.52215	8.61851	8.1711	8.55214	7.60927	9.94218	7.52864	9.8162	11.144	9.88456	7.28638	7.32282	5.99268	7.2746	7.26136	9.46344	7.24462	6.93744	6.88644	7.79398	7.55068	8.66576	6.69636	8.07471	8.33056	8.80099	8.14515	7.95545	6.60365	8.38301	5.82481
	1500-2000	9.79243	11.6626	11.4893	11.9243	14.21	13.4366	11.0008	11.7889	11.6993	9.84117	10.0654	10.8064	12.1426	10.2314	12.0993	9.08531	13.5091	9.72911	12.9717	13.3017	12.5832	9.61408	9.39848	8.54796	9.70859	10.2705	11.711	9.47294	8.87869	9.17055	11	10.5116	12.8386	8.61436	10.8849	11.2493	11.6988	9.96858	10.3108	8.31413	11.2414	8.32063
	2000-2500	10.335	11.9779	12.1677	12.511	14.7294	13.9526	11.6396	12.2152	12.5188	10.7962	10.5188	11.3152	12.559	11.2579	12.3692	9.80937	14.0919	10.208	13.8667	13.7566	13.5617	9.77739	9.9372	8.44518	10.029	10.3473	12.1156	9.73917	9.31973	9.37187	10.8329	10.8349	13.051	9.32435	11.5825	11.7364	12.0772	10.5511	10.8726	8.59454	11.4964	8.36945
	2500-3000	11.5301	13.1112	13.4805	13.9515	16.2366	15.5291	12.9646	13.6621	14.2241	12.3201	11.9321	12.5978	14.0648	12.8494	13.4066	11.269	15.8038	11.4241	15.558	15.1038	15.1241	10.5793	11.0078	8.92101	11.1402	11.1945	13.2773	10.5391	10.4028	10.1982	11.5911	11.9755	14.4789	10.5957	12.9276	12.8178	13.313	11.784	12.0923	9.39151	12.6081	8.86224
	>3000	13.2065	14.8172	15.2267	15.8763	18.3239	17.6656	14.3868	15.7576	16.5728	13.7536	14.1186	14.6124	16.72	14.7054	15.5886	13.185	18.0649	13.2853	17.6562	17.134	17.2508	12.0063	12.3729	10.0916	13.0672	12.8322	14.7768	11.9899	12.2513	11.6497	13.7496	13.969	16.8864	12.1767	14.5916	14.3792	15.1952	13.5485	13.825	10.6293	14.4456	10.1765
Eco 20	0-500	NaN	NaN	NaN	NaN	NaN	NaN	NaN	NaN	NaN	NaN	NaN	NaN	NaN	NaN	NaN	NaN	NaN	NaN	NaN	NaN	NaN	NaN	NaN	NaN	NaN	NaN	NaN	NaN	NaN	NaN	NaN	NaN	NaN	NaN	NaN	NaN	NaN	NaN	NaN	NaN	NaN	NaN
	500-1000	5.25852	6.3264	6.45811	6.66175	7.14324	6.4768	5.90749	6.16154	6.45062	6.3073	5.36634	6.14802	5.59551	6.971	5.39374	5.75707	6.4753	5.26952	7.59207	7.45166	7.79085	5.21416	6.16209	4.56012	5.34778	5.14931	6.54167	5.28034	5.35818	4.90391	5.07881	5.28215	5.53018	5.31936	6.69158	5.65992	6.71976	5.86545	5.65737	4.87844	5.58289	4.1007
	1000-1500	7.11156	7.6409	7.96199	7.96828	8.79975	8.45357	7.89798	8.00075	8.14254	7.56512	6.5974	7.13194	7.33729	8.02671	7.2515	6.6005	8.52653	6.66968	9.14041	8.02382	9.47108	6.49293	7.45272	5.83803	6.54334	6.38452	7.71768	6.40502	6.63923	6.10751	6.47955	6.93817	7.5997	6.08729	8.05707	7.66557	8.76484	7.58049	6.83785	5.42771	6.96869	5.31064
	1500-2000	8.3154	8.83179	9.62126	9.43771	10.5436	10.1963	9.473	9.6452	9.91089	9.03061	7.91719	8.64673	9.0175	9.54137	8.78892	7.89241	10.4123	8.02447	10.9891	9.57434	11.3535	7.76884	8.67469	6.67342	7.68957	7.61522	9.04795	7.81184	7.92272	7.45163	7.98781	8.09329	9.14388	7.0629	9.41864	9.12284	10.1496	8.92823	8.24236	6.4206	8.41016	6.26086
	2000-2500	9.50925	10.0513	11.3653	10.8759	12.4391	12.1133	10.9471	11.3559	11.4088	10.3413	9.12559	10.1607	10.8003	10.8594	10.2479	9.04766	12.4155	9.35119	12.7472	10.9301	13.0222	8.91582	9.83672	7.45616	8.80801	8.82033	10.2775	9.1498	9.43502	8.83237	9.47621	9.26651	10.6629	7.94452	10.7139	10.5852	11.6212	10.1764	9.56852	7.35312	9.86404	7.15046
	2500-3000	10.0816	10.8181	12.1901	11.7728	13.7281	13.3475	11.717	12.0806	12.1299	10.9139	9.86945	10.6459	11.6069	11.4554	11.0918	9.46331	13.7204	9.95529	13.7792	11.946	13.8003	9.38669	10.2958	7.69083	9.3657	9.37251	11.1534	9.61204	10.0816	9.46434	10.1725	10.019	11.9243	8.5652	11.4681	11.5935	12.2929	10.7726	10.3864	7.90186	10.7168	7.5305
	>3000	11.1375	12.2713	13.8509	13.747	15.5385	15.13	12.9009	13.1494	13.7167	12.4042	11.5455	11.7711	13.0345	12.5697	12.6491	10.4657	15.83	10.7415	15.7004	14.5395	15.1593	9.85842	10.8708	8.11085	10.6118	10.4806	13.3198	10.2942	10.1982	10.1812	10.7811	11.5161	14.136	10.4998	13.1281	12.7484	13.1028	11.6575	11.9831	8.91958	11.9863	8.37536
Eco 21	0-500	NaN	NaN	NaN	NaN	NaN	NaN	NaN	NaN	NaN	NaN	NaN	NaN	NaN	NaN	NaN	NaN	NaN	NaN	NaN	NaN	NaN	NaN	NaN	NaN	NaN	NaN	NaN	NaN	NaN	NaN	NaN	NaN	NaN	NaN	NaN	NaN	NaN	NaN	NaN	NaN	NaN	NaN
	500-1000	NaN	NaN	NaN	NaN	NaN	NaN	NaN	NaN	NaN	NaN	NaN	NaN	NaN	NaN	NaN	NaN	NaN	NaN	NaN	NaN	NaN	NaN	NaN	NaN	NaN	NaN	NaN	NaN	NaN	NaN	NaN	NaN	NaN	NaN	NaN	NaN	NaN	NaN	NaN	NaN	NaN	NaN
	1000-1500	13.8516	12.7901	14.7803	15.9917	15.3817	14.5656	12.6095	14.0317	13.8787	12.3913	13.4718	14.4075	15.555	13.9122	14.7315	12.5178	16.5733	13.9837	15.4953	14.7454	15.2056	12.907	13.1552	11.7335	13.811	13.178	13.8808	11.7915	12.6948	13.2101	15.1741	13.3186	11.7929	7.82086	11.9385	14.3038	13.7725	12.7357	12.6671	13.936	15.0633	10.5471
	1500-2000	13.4531	12.1999	14.3512	14.7879	14.808	14.3007	12.8151	13.6844	13.5365	12.4138	12.8042	13.8998	14.7872	13.7238	13.9066	12.3188	16.1041	13.2921	15.2868	13.6557	15.3048	12.1141	12.7763	10.7227	12.667	12.8283	12.521	11.8401	12.7028	12.0255	13.9316	11.6797	11.4275	8.48451	11.9965	13.4402	13.9208	12.248	12.6913	12.3348	13.2838	9.99108
	2000-2500	12.8174	11.8422	14.3339	13.8204	14.5186	14.405	13.1079	14.0087	13.2634	12.9233	11.9317	13.4363	14.1919	13.5467	13.0981	12.2339	15.3427	12.25	14.7727	12.5734	15.1989	11.3962	12.3108	9.7372	11.6175	11.9653	11.9372	12.0446	12.7909	11.4528	12.5433	10.9467	11.2248	9.2479	12.1393	12.6921	13.5807	12.1786	12.4547	10.2526	12.0097	9.36701
	2500-3000	13.0248	12.2789	14.7017	14.2039	15.3135	15.2315	13.4674	14.4496	13.4132	13.0996	12.132	13.6498	14.4231	13.7055	13.2522	12.3748	16.0599	12.0445	15.1606	12.9411	15.662	11.7307	12.7352	9.7241	12.2019	12.2326	12.1652	12.4605	13.1584	11.5789	12.6889	11.2213	12.114	10.0176	12.8125	13.0099	13.7921	12.4749	12.6557	9.93229	12.1907	9.6253
	>3000	13.8192	12.9884	15.718	15.1459	16.5845	16.733	14.6057	15.6586	14.2428	14.1536	12.7182	14.5078	15.2327	14.5624	14.0593	13.1008	17.2781	12.2707	16.2926	13.6629	17.0669	12.3836	13.6954	10.3013	13.2859	12.9479	12.9942	13.4951	13.7157	11.9229	13.3386	11.8271	13.3168	11.0034	13.7845	13.5392	14.4782	13.1784	13.2093	10.2272	12.9266	10.1735
Eco 22	0-500	NaN	NaN	NaN	NaN	NaN	NaN	NaN	NaN	NaN	NaN	NaN	NaN	NaN	NaN	NaN	NaN	NaN	NaN	NaN	NaN	NaN	NaN	NaN	NaN	NaN	NaN	NaN	NaN	NaN	NaN	NaN	NaN	NaN	NaN	NaN	NaN	NaN	NaN	NaN	NaN	NaN	NaN
	500-1000	6.2113	6.68472	7.15343	7.29266	7.59316	7.37238	6.02349	6.42287	7.07357	7.09862	5.73011	6.66134	6.08803	7.84432	6.20771	6.62696	7.05512	5.9933	7.64803	7.89084	8.20426	5.27655	6.17612	4.35769	5.64943	5.17682	6.69509	5.88848	5.71578	5.65844	5.36345	5.43656	5.70544	6.1285	7.1189	6.3077	7.20367	6.72647	6.35694	5.66751	6.16837	4.39169
	1000-1500	7.44332	7.64646	8.2607	8.44077	8.57092	8.66979	7.38058	7.6672	7.78204	8.1097	6.4014	7.69797	7.17062	9.09921	7.06569	7.51398	7.63345	7.01928	8.37514	8.89554	9.61346	6.60817	7.27571	5.49652	6.55406	6.14258	7.44271	7.05478	6.71596	6.62495	6.33239	6.47254	6.53153	6.89279	8.01953	7.35687	8.40327	7.61164	7.25464	6.47927	6.67222	5.1809
	1500-2000	9.10723	8.87584	10.0759	10.1051	10.0265	10.3963	9.61278	9.81093	9.71634	10.1126	7.78663	9.34211	9.1192	11.0195	8.86089	9.37471	9.36059	8.60473	10.5581	9.79582	11.632	8.11716	9.12664	7.08168	7.67748	7.43495	8.73167	8.92893	8.70561	8.15007	7.91274	8.14108	7.82846	7.72877	9.44631	8.86583	10.3947	9.12506	8.72818	7.57396	7.99309	6.43946
	2000-2500	11.163	10.5522	12.5141	12.1902	12.0664	12.0233	11.7899	12.2248	11.8599	12.3006	9.65745	11.5525	11.6739	12.9338	11.0903	11.5942	11.6947	10.4997	12.696	10.913	13.6588	9.89668	11.3598	8.79749	9.41807	9.14251	10.3773	11.329	11.4221	10.1985	10.4207	9.97032	9.39674	9.14137	11.2549	11.2931	12.7487	11.4947	11.3337	9.08377	9.92464	8.24665
	2500-3000	13.139	12.1761	14.5392	14.0511	13.8808	13.4552	13.4144	14.5967	12.863	13.6502	11.7498	13.2735	13.9031	13.6933	13.0108	13.2997	14.5442	11.7525	13.8835	11.6873	15.2855	10.9982	12.6389	9.2006	11.1176	11.1678	11.4864	12.8979	13.8384	11.407	12.4657	9.92987	9.98069	9.92382	12.1215	12.7234	13.5517	12.8221	13.1666	9.42389	11.3335	9.26798
	>3000	13.3983	11.9679	14.8607	14.2148	13.7509	13.3449	13.7177	14.9927	12.6201	13.9908	12.0169	13.2959	14.3707	13.7314	13.3042	13.5183	14.8012	11.9942	14.4428	12.2636	15.6992	11.1448	12.9632	9.56451	11.7772	11.5658	11.6439	12.8869	13.855	11.4068	12.1242	10.8247	10.1664	10.2481	12.3617	13.3005	14.0632	13.1078	13.5193	9.46885	11.5581	9.17255
Eco 23	0-500	NaN	NaN	NaN	NaN	NaN	NaN	NaN	NaN	NaN	NaN	NaN	NaN	NaN	NaN	NaN	NaN	NaN	NaN	NaN	NaN	NaN	NaN	NaN	NaN	NaN	NaN	NaN	NaN	NaN	NaN	NaN	NaN	NaN	NaN	NaN	NaN	NaN	NaN	NaN	NaN	NaN	NaN
	500-1000	7.63531	7.86287	8.32457	8.54887	9.00456	9.87739	8.00518	8.51433	7.46335	8.8961	6.77903	8.94924	7.15309	10.0294	7.66863	8.31258	7.64706	8.65355	8.05113	9.19445	9.65866	7.31437	7.84476	5.73836	7.15861	6.32756	7.62722	8.07768	7.16443	7.85853	6.66195	6.43621	6.15878	6.85971	7.51728	7.47229	7.98197	7.37588	7.1705	7.26985	6.91626	5.59718
	1000-1500	8.12908	8.22694	8.93859	8.91824	9.32723	10.2305	8.41364	9.05081	8.21898	9.43326	7.17479	9.33445	7.7591	10.3667	8.00858	8.80923	8.15638	8.8579	8.64447	9.6554	10.0994	7.63826	8.08182	6.01314	7.39471	6.68602	8.07547	8.46994	7.50703	8.23734	7.11445	6.87281	6.50269	7.27853	8.03033	7.98983	8.57723	8.08464	7.66243	7.64623	7.14988	5.7395
	1500-2000	10.1193	9.66107	11.3004	10.6132	10.4994	11.7638	10.5276	11.2683	10.6939	11.5984	9.03177	10.9965	10.1949	12.6745	9.94559	10.5914	10.1167	10.9148	11.0144	10.9726	12.335	9.39266	10.2157	7.9454	8.5172	8.31596	9.58137	10.6417	9.85584	10.1227	9.09148	8.93535	7.85199	8.37047	10.1718	9.85011	10.6955	9.97209	9.66809	9.00186	8.66326	7.12559
	2000-2500	11.5225	10.9058	13.0567	12.2073	11.996	12.9365	11.9744	12.8084	12.4625	13.2981	10.1849	12.2368	11.9411	14.3018	11.6529	12.181	11.9503	12.0809	12.8918	12.1158	14.0034	10.5716	11.7662	9.28357	9.62344	9.31991	10.786	11.9597	11.4999	11.0869	10.5768	10.2728	9.46704	9.43124	11.7538	11.3512	12.5532	11.4315	11.0794	9.93772	10.0197	8.26451
	2500-3000	12.6586	11.8268	14.165	13.3378	13.4746	14.16	13.1869	14.1885	13.8848	14.8482	11.2865	13.6125	13.3511	15.6054	12.9389	13.5265	13.4698	13.3134	14.1088	13.0483	15.1707	11.3752	12.8809	9.99489	10.2743	9.85331	11.4061	12.9067	12.5906	11.7315	11.4296	11.3812	10.6686	10.2712	12.9938	12.3634	13.6505	12.2699	11.9141	10.6452	11.1071	8.93637
	>3000	14.8298	14.2043	16.3722	15.2021	15.6328	16.2024	15.2383	16.4862	15.9746	17.2416	12.9961	15.7523	15.4241	18.084	14.8427	15.8726	15.3118	15.2861	15.7133	15.2286	17.0601	13.1455	14.9105	11.3348	12.1377	11.42	13.2902	15.0922	14.2671	13.7356	13.2994	13.3053	12.5856	11.7884	14.9759	13.7623	15.3969	14.1089	14.0125	12.5579	12.7919	10.214
Eco 41	0-500	NaN	NaN	NaN	NaN	NaN	NaN	NaN	NaN	NaN	NaN	NaN	NaN	NaN	NaN	NaN	NaN	NaN	NaN	NaN	NaN	NaN	NaN	NaN	NaN	NaN	NaN	NaN	NaN	NaN	NaN	NaN	NaN	NaN	NaN	NaN	NaN	NaN	NaN	NaN	NaN	NaN	NaN
	500-1000	13.5685	17.9623	17.7154	16.2488	16.8355	15.2461	15.323	15.5933	15.3839	13.8976	17.2004	17.694	16.5971	16.1103	19.9045	13.9533	17.7648	17.2451	18.1325	17.6499	14.4822	14.3205	13.7587	15.2362	12.9769	17.4518	15.6252	14.2988	13.2672	15.3906	14.6566	16.886	15.9717	16.3386	14.9781	15.894	12.2875	15.6319	13.3833	13.9821	15.0221	15.8926
	1000-1500	13.9522	18.0651	18.138	16.6497	17.1342	15.9	16.049	16.0451	15.7526	14.0756	18.1061	18.3338	17.3266	16.7541	20.596	14.4251	18.6668	17.5755	19.0309	18.0199	15.3221	14.7684	14.0335	15.9223	13.51	17.9314	16.1762	14.1685	13.398	15.7658	15.1482	16.9014	16.6491	16.424	15.4119	16.2012	12.4883	15.8531	13.5234	14.4599	15.6615	16.1971
	1500-2000	14.5407	18.6539	18.744	17.2487	17.7278	16.5536	16.7959	16.702	16.2648	14.4164	19.0921	19.145	18.1518	17.6264	21.7975	14.9765	19.865	18.0301	20.1067	18.6813	16.5029	15.3917	14.6637	16.9996	14.4771	18.8413	16.85	14.3561	13.8514	16.3657	15.7874	17.1728	17.4902	16.5148	16.0053	16.7034	13.013	16.4538	13.9939	15.2038	16.618	16.6743
	2000-2500	14.8416	19.0412	19.1359	17.6223	18.1654	16.9925	17.3587	17.0353	16.6722	14.7947	19.5883	19.7526	18.7278	18.1633	22.6742	15.4598	20.5196	18.5314	20.755	19.1733	17.1209	15.7821	15.0314	17.6828	15.1241	19.3834	17.3197	14.6273	14.1803	16.7684	16.1227	17.5877	17.9619	16.7467	16.3106	17.0321	13.3924	16.9045	14.3009	15.6134	17.1414	17.1173
	2500-3000	15.3969	19.5817	20.0866	18.3101	19.0519	17.9272	18.257	17.8957	17.1795	15.3789	20.3659	20.6162	19.3164	18.799	23.6527	16.1898	21.5074	19.772	21.5708	19.551	18.0978	16.9958	15.825	18.3697	15.8754	20.5199	18.0167	15.4416	14.8297	17.5979	17.0849	18.7256	18.8615	17.8112	16.9018	17.8315	14.2191	17.7965	14.9362	16.0247	17.9775	17.7753
	>3000	16.1625	20.0291	21.2211	19.4342	20.6013	19.2603	19.4727	19.1486	17.7906	16.2081	21.5922	21.7013	19.8735	19.9774	25.0215	16.9766	22.7692	21.4056	22.6876	20.1555	19.7848	18.8399	17.0869	19.1707	16.9762	22.1833	18.8957	16.7323	15.9032	18.9171	18.7605	20.2164	19.9851	19.6041	18.0994	19.1335	15.3433	19.3265	16.2145	16.7081	19.8417	18.6059
Eco 77	0-500	16.1833	18.5639	20.2253	17.9652	20.2219	19.9438	16.8865	17.8927	16.2946	18.6397	17.2071	19.0499	17.968	16.5059	21.1994	17.09	17.8251	19.7073	21.1326	17.3565	19.6126	20.049	17.9912	17.519	15.3873	18.9012	18.2672	16.7975	17.4942	17.8046	15.907	19.2967	18.9911	19.1892	18.8329	18.6722	16.7021	17.2797	16.809	17.7305	18.6951	19.5117
	500-1000	14.3567	17.0526	17.7446	16.4446	18.0992	17.9283	15.2127	15.7318	14.5498	16.1477	15.6794	17.8448	16.0705	14.9297	18.9487	15.8094	16.6411	17.6829	19.4586	16.4661	17.5355	17.8356	16.4924	15.7633	13.9112	17.3396	16.3535	15.2736	15.1328	15.2873	14.1663	17.3568	17.0413	16.7021	16.6054	16.0113	14.2748	15.5483	14.6628	15.4482	16.6652	16.8076
	1000-1500	14.8137	17.4416	18.1002	16.8164	18.6458	18.2835	15.6346	16.0759	14.8554	16.3945	16.0076	18.2494	16.3406	15.2592	19.3955	16.4974	17.4046	18.3978	20.2206	16.8137	18.2392	18.2846	17.4256	16.1901	14.1113	17.7399	16.7483	15.3629	15.4199	15.6543	14.717	17.7779	17.3472	17.0188	16.9322	16.3589	14.5902	16.0075	14.8864	15.8049	17.1491	17.4459
	1500-2000	14.3306	17.0028	17.3224	16.5183	18.3866	17.4894	15.125	15.4482	14.747	15.6492	15.7269	18.0068	15.837	15.025	18.7268	15.9878	17.1346	17.8064	19.9332	16.5481	17.6627	17.0532	17.3902	15.4555	13.287	17.0389	15.9701	14.7169	14.3669	14.7642	14.7408	17.33	16.6747	16.2821	16.4328	15.8642	14.2138	15.6569	14.35	15.4058	16.7018	17.1264
	2000-2500	13.7816	16.6014	16.7293	16.2727	18.2042	16.7294	14.506	14.8658	14.6428	14.9631	15.4218	17.8342	15.3657	14.754	18.143	15.3786	16.6939	17.1512	19.5642	16.3417	17.1272	15.9821	17.1704	14.7729	12.4081	16.3549	15.1215	14.1897	13.3496	14.0336	14.715	16.7827	16.1341	15.6614	15.9234	15.3578	13.7485	15.2947	13.7687	14.9817	16.0036	16.7072
	2500-3000	15.8866	18.2034	19.3027	18.0374	19.8809	19.5048	16.335	16.838	15.8891	17.5761	16.8627	18.5707	17.1439	15.9117	20.7309	16.7464	18.2601	19.4677	21.4208	17.1671	19.0698	19.2716	18.3401	17.1214	14.2758	18.0829	16.8767	15.6914	15.6239	15.7166	15.6359	18.4504	17.9444	17.8084	17.7001	17.4538	15.6781	17.3403	15.4278	16.9141	18.4363	19.2726
	>3000	18.8424	20.9525	22.7367	20.2968	22.2522	22.6926	18.4603	19.411	17.7929	20.7292	19.4254	20.5579	20.0636	17.6764	23.8676	18.89	20.5724	22.6345	23.63	19.0275	21.4857	23.0956	20.0674	19.6968	16.6096	20.0537	19.4109	17.7857	18.2721	17.9809	17.3989	21.1484	20.9109	20.8082	20.5197	21.0156	18.769	20.6397	18.1664	19.909	21.4955	22.7762
Eco 78	0-500	13.0191	13.7446	13.0228	12.8226	15.0773	13.8292	12.159	13.0352	11.7517	14.2605	13.8792	15.0519	14.0671	13.318	15.9458	12.8645	15.1855	14.3749	14.9217	15.7482	12.9858	13.9834	12.7932	12.0204	13.4082	13.2978	15.1892	12.7997	12.3663	11.3596	12.3109	15.1675	15.1291	13.3839	12.4974	11.7537	11.4204	12.2535	12.9652	11.6137	13.5794	12.3322
	500-1000	12.4232	13.3237	12.1477	12.1014	14.2534	12.7831	11.3845	12.2023	11.1536	13.5298	13.1241	14.318	12.9398	12.3733	15.055	12.2338	14.7059	13.3285	13.814	15.1837	11.9504	13.1888	11.7124	11.227	12.8875	12.0401	14.4423	12.0975	11.5029	10.351	11.4674	14.1535	14.047	11.7368	11.363	10.5014	10.785	11.3813	12.0829	10.7396	12.9026	11.6389
	1000-1500	11.9896	12.8083	11.3384	11.9572	13.9517	12.1559	11.0508	11.6907	10.9281	13.0827	12.501	13.7035	12.1374	11.7984	14.6905	11.9285	14.6245	12.7148	13.0662	14.7818	11.1759	12.4775	10.9591	10.611	12.3915	11.3359	13.856	11.6397	10.8418	9.67448	10.9849	13.347	13.3885	10.653	10.5964	9.75137	10.3893	10.8791	11.532	10.0833	12.4268	11.1671
	1500-2000	12.0122	12.7822	11.1094	12.5881	14.389	12.3934	11.4931	11.8627	11.2736	13.3069	12.6304	13.8932	12.3049	12.0262	15.0971	12.1771	15.3656	12.8252	12.9599	14.9489	11.0816	12.2896	10.7179	10.3416	12.4297	11.3081	13.8042	11.6908	10.8245	9.53397	11.062	13.5025	13.5252	10.3166	10.4574	9.75839	10.6577	11.0969	11.615	10.1208	12.6278	11.2134
	2000-2500	12.5875	13.2798	11.3224	13.2803	15.1429	12.9512	12.4357	12.4063	11.909	13.8927	13.3353	14.568	13.0496	12.4974	15.9477	12.5998	16.3843	13.4913	13.3535	15.7171	11.425	12.8051	10.9913	10.5832	12.8441	11.6758	13.9703	12.0619	11.1831	9.75364	11.2443	14.1628	14.2272	10.3737	10.8752	10.1169	11.1301	11.64	11.972	10.4421	13.1731	11.767
	2500-3000	13.2246	13.5676	11.4997	13.7654	15.559	13.0915	13.0962	12.8216	12.2496	14.1616	13.7478	15.2433	13.3487	12.7223	16.2696	12.8427	16.8842	14.0134	14.0422	16.5579	11.7907	13.4336	11.3545	11.1126	13.1885	11.9844	14.0997	12.6163	11.46	9.90277	11.6486	14.6912	14.7985	10.5594	11.3932	10.2932	11.3548	12.0711	12.2687	10.7918	13.6955	12.2346
	>3000	NaN	NaN	NaN	NaN	NaN	NaN	NaN	NaN	NaN	NaN	NaN	NaN	NaN	NaN	NaN	NaN	NaN	NaN	NaN	NaN	NaN	NaN	NaN	NaN	NaN	NaN	NaN	NaN	NaN	NaN	NaN	NaN	NaN	NaN	NaN	NaN	NaN	NaN	NaN	NaN	NaN	NaN
